# Supplementary material for: Paeniclostridium sordellii hemorrhagic toxin targets TMPRSS2 to induce colonic epithelial lesions
Source: Nat Commun. 2022 Jul 26;13:4331. doi: 10.1038/s41467-022-31994-x (PMC9321280; doi:10.1038/s41467-022-31994-x)
Supplement: Supplementary file 3 — Supplementary Data 1 [file 41467_2022_31994_MOESM3_ESM.xlsx]

## Sheet: GeCKO v2(HTR4)
Table S1. CRISPR screen data（GeCKO v2)
R4
gene_id	reads_number	sgRNA_number
TMPRSS2	652219	5
SLC35C1	263516	5
FUT4	227912	5
MFSD2B	43661	1
hsa-mir-6788	36306	2
CNOT1	35317	4
FGF20	22609	3
GPC2	20915	4
hsa-mir-7111	16350	2
MRPL50	16125	2
PPP1R12B	15527	2
PPP6R3	13959	1
COMMD4	12906	1
VSIG8	12539	2
GMDS	12528	5
NPY1R	12217	3
SSFA2	11967	2
DHRS7B	11790	2
hsa-mir-4657	11062	2
ZNF529	11017	1
UGT1A9	10475	6
C1S	10005	1
hsa-mir-376a-2	9675	2
MRVI1	9603	2
hsa-mir-651	9543	1
PDE6A	9146	3
FATE1	8897	2
PPIE	8561	2
NonTargetingControlGuideForHuman_0017	8168	2
SIGLEC8	8066	1
PEAR1	8024	2
ACACB	7993	3
TNNI2	7949	3
CCIN	7758	4
FAM107B	7613	2
TWF1	7531	3
ANKRD33B	7389	5
RBM3	7367	3
APBA1	7276	2
KEAP1	7199	4
SLC46A2	7179	3
ARAP3	7086	2
IL17A	7016	1
SLC35C2	6819	2
IRX2	6757	2
LINGO1	6625	5
ESR2	6558	2
ANTXR1	6424	2
EGFLAM	6356	2
CHRDL2	6297	1
SPINK13	6128	3
VWA9	6121	1
FOXD4L6	6115	3
DCX	5961	3
TMEM45B	5809	4
IL31RA	5770	2
SLCO5A1	5728	3
MRPL1	5687	2
P2RX4	5634	2
CLK1	5629	2
hsa-mir-4302	5600	2
KRTAP10-9	5529	2
C6orf25	5459	2
ASIC5	5418	1
CDH26	5372	1
SLC5A5	5369	2
PHF13	5365	3
C12orf56	5274	2
PIK3R1	5055	3
CYSLTR2	5014	3
FAM98C	5013	1
hsa-mir-3202-2	4980	2
KLHL10	4953	2
TMEM14C	4948	2
UNC5A	4875	2
LOC256021	4874	3
OASL	4818	2
LUC7L3	4806	3
XAGE2	4726	2
B4GALT7	4695	3
FRMPD4	4685	4
AMY2A	4660	3
HTRA1	4653	3
AOX1	4635	2
DUSP14	4635	2
RAP2C	4633	2
MCMDC2	4551	1
PGBD2	4524	3
GPR68	4519	2
SLC9A1	4498	3
TBC1D28	4488	4
TDP1	4474	2
DHRS9	4464	2
SIRPB1	4387	2
RIT2	4374	1
CORO6	4353	3
XPNPEP3	4328	1
HRAS	4325	3
TMEM198	4274	2
LMAN2L	4254	2
GPR148	4245	2
MTMR4	4240	4
hsa-mir-140	4182	3
EXTL3	4182	5
FTH1	4152	1
hsa-mir-7150	4037	4
DTNA	4028	2
C17orf64	4010	1
LOC100129924	3998	3
GOLGA7	3962	2
TDRD9	3921	3
ARID3C	3897	3
SLC29A1	3882	1
DAPL1	3881	3
C9	3877	2
SLC6A5	3869	4
ENG	3852	2
OR51I2	3834	2
DUSP6	3799	3
ZNF79	3773	3
FAM185A	3755	2
hsa-mir-33a	3692	2
TRPM7	3658	3
PLCB1	3634	3
NonTargetingControlGuideForHuman_0422	3627	2
YDJC	3622	3
PI16	3602	1
MAP6	3598	1
NonTargetingControlGuideForHuman_0152	3593	1
hsa-mir-548av	3582	1
NonTargetingControlGuideForHuman_0748	3571	2
NIPA2	3564	2
ZNF30	3551	2
RNASE11	3501	3
C7orf31	3496	3
ZNF136	3447	3
C9orf156	3446	2
SLC38A6	3397	1
HELZ2	3394	2
FCN2	3387	2
MTHFS	3379	1
ZNF99	3353	2
CYP1A2	3351	3
C9orf152	3348	3
LRRK1	3331	5
CA1	3323	2
CAPSL	3316	2
GPX3	3311	3
hsa-mir-1281	3288	1
FGF13	3270	3
OR5M8	3242	3
GRPR	3239	3
ZNF438	3232	4
IGFLR1	3229	3
FAM13B	3225	4
PAQR6	3204	1
PCDHGC5	3201	5
WDR73	3197	3
NUTMF	3165	5
MAN2B1	3162	1
ITGB4	3142	1
NAT6	3142	2
H2BFM	3139	2
IL20	3080	3
CPNE9	3060	3
TSKU	3058	1
C8orf44-SGK3	3055	4
PIH1D3	3036	2
ZNF454	3028	2
ZFYVE21	3009	4
PRH2	3004	2
HAVCR2	2971	5
SGPL1	2961	2
ZSCAN10	2941	3
KRTAP2-4	2917	3
H6PD	2896	4
ABI2	2892	4
PTPRJ	2889	3
IST1	2884	1
CELA1	2877	2
FPR1	2874	1
FBXL16	2862	2
OR52D1	2857	2
LMBRD2	2854	2
C1orf194	2848	4
GUCY2D	2847	4
PCSK9	2829	2
UCP2	2825	1
THOC7	2823	1
MOB3A	2805	2
FAM118A	2797	2
SGK223	2795	2
hsa-mir-7-1	2786	1
SURF4	2777	5
TJP2	2770	2
FUT1	2769	2
SOX8	2748	3
OR2A42	2742	3
XPO7	2742	2
PDDC1	2710	1
TLL1	2700	4
STK36	2698	2
OR6K2	2685	2
ARL9	2681	2
AGXT	2638	3
MAP2K1	2628	2
XRRA1	2610	1
CTNNA1	2601	2
hsa-mir-8066	2598	1
RSPO4	2590	1
PRR11	2584	5
GDA	2582	3
TRMT11	2581	1
KCNF1	2578	3
CCDC89	2566	2
JAK1	2561	5
CCDC166	2558	3
GALT	2555	2
MOSPD1	2547	4
PRR20E	2540	2
ATP5L2	2531	1
MRPS26	2530	1
PTPRZ1	2530	4
hsa-mir-631	2517	2
SHROOM2	2511	3
CD300C	2509	1
NonTargetingControlGuideForHuman_0217	2507	2
hsa-mir-4492	2503	1
PCDHB12	2492	3
GNA14	2490	1
CAMK2N1	2479	2
SLC35D3	2476	4
SYNC	2475	3
GPR171	2475	3
PACSIN2	2446	1
TMEM37	2445	1
CNIH3	2437	3
KIAA1033	2437	3
LGALS13	2436	1
FAM181B	2434	3
SLC26A5	2432	2
ITPK1	2419	4
RGS7	2419	1
VPS39	2416	2
PPDPF	2411	2
GRIA3	2407	3
FOXK1	2394	1
CREB3L3	2379	1
TMEM159	2379	3
CKM	2374	1
GALNT9	2368	2
ADSL	2368	2
CASP1	2368	2
TXNL4B	2365	2
KRT80	2359	3
SRRM1	2357	1
RBMY1J	2356	4
NonTargetingControlGuideForHuman_0098	2352	2
EFNB2	2340	4
CCL15	2334	5
GKN2	2318	2
CASP4	2315	3
LINS	2315	3
BMP1	2305	4
MAP2K7	2302	3
TCHH	2301	2
PRLHR	2299	2
CCL4L2	2294	3
MYOZ2	2292	2
GRK7	2290	2
ROR2	2284	2
RGS7BP	2283	2
hsa-mir-32	2275	2
hsa-mir-7109	2266	1
MFSD7	2263	3
CHST4	2261	1
WBP11	2261	3
KIAA1715	2259	2
NonTargetingControlGuideForHuman_0126	2252	2
PCDHAC2	2246	5
RWDD1	2238	1
ATP5B	2235	2
SSR3	2234	2
MLLT1	2232	1
hsa-mir-4700	2228	2
RFPL4B	2223	2
GSTT2B	2216	4
GPR146	2213	3
KIF22	2206	2
DIABLO	2195	3
DAZ4	2193	4
MCCC2	2188	2
CHMP1A	2174	3
MPDU1	2173	2
RHOH	2168	2
PLCXD2	2166	4
ATP6V1B2	2165	4
hsa-mir-588	2164	3
hsa-mir-4698	2160	1
PINK1	2140	2
SPON1	2139	2
OGFR	2138	2
SLC13A2	2138	2
PCDHB10	2134	1
POLR2A	2132	2
ST6GALNAC6	2132	3
ARNT	2128	1
LSMD1	2125	1
PLEKHG1	2124	3
MED28	2113	2
POU6F2	2106	2
TBC1D30	2106	2
IKBKE	2095	2
HIBCH	2091	3
GPR83	2087	4
RNF24	2084	1
RAB32	2084	2
TIMM9	2080	3
OR8A1	2074	3
TFEB	2071	2
C2orf82	2065	1
GLYATL3	2056	5
TEX12	2049	1
SLC19A1	2038	2
ALOX5	2034	2
CITED2	2021	2
PHF6	2018	4
MSANTD4	2015	1
FASTKD1	2005	2
KLHDC1	2002	3
KIT	1981	2
ADHFE1	1978	1
AGGF1	1977	2
TAS2R19	1977	4
ZNF512B	1972	3
TMEM208	1969	2
WDR53	1964	2
NOS1AP	1962	2
MS4A15	1954	3
ADCK3	1949	2
HTR4	1946	2
MX2	1939	1
hsa-mir-4451	1936	2
CTSC	1924	2
TK2	1919	2
hsa-mir-542	1911	1
NGFR	1909	3
PSD2	1905	2
hsa-mir-3116-2	1904	2
GAGE7	1903	5
GJD2	1901	2
CES3	1900	3
KCNK17	1898	5
MAP3K12	1897	3
OR10C1	1892	2
CTSL2	1891	1
HECTD2	1881	1
KLHDC4	1874	2
MUC21	1874	2
TAS2R60	1867	3
C10orf32	1865	1
ZNF675	1862	3
44626	1859	2
MAP3K2	1858	1
MATN4	1857	3
IRF9	1856	1
THAP9	1855	2
MROH7	1853	3
hsa-mir-4490	1853	4
FTSJD1	1851	1
YES1	1850	2
ANKRD61	1848	2
LIME1	1843	3
SNAP29	1843	2
ERCC1	1842	2
TMEM171	1840	4
FAM98A	1828	2
SLC22A2	1827	2
PGBD4	1826	2
CCDC68	1824	2
SPAG1	1821	2
PAX1	1805	3
SRBD1	1803	2
ALDH1A1	1803	4
DDX6	1799	3
TTC36	1795	2
hsa-mir-219a-1	1792	1
PTPRF	1790	1
FAM71F1	1784	2
CDH3	1784	3
BBS4	1783	4
PRKCE	1779	3
ADAMTSL2	1779	3
CES5A	1775	3
DMGDH	1770	1
OR11L1	1766	2
MSI1	1765	3
HS3ST4	1765	1
RANBP3L	1759	3
AMPD3	1756	4
MAGEB3	1750	1
SLC25A46	1750	4
TRPT1	1750	3
PRPF40B	1749	1
MCM8	1749	3
RNFT1	1748	2
TAF1L	1746	3
LENEP	1741	2
hsa-mir-5684	1738	2
SFRP4	1735	3
C14orf132	1734	3
NonTargetingControlGuideForHuman_0372	1731	1
GFPT2	1730	2
FMNL1	1727	2
RGS10	1722	1
CCL3L3	1720	3
ULBP1	1719	2
DNAH10	1704	1
TOR1AIP2	1702	3
HABP2	1699	2
CYBB	1697	3
PDK1	1696	2
44816	1696	3
LSMEM1	1695	3
ANKRD50	1688	1
ALX1	1686	2
TRIB3	1685	1
SCO1	1684	2
WIPF1	1684	1
PRSS48	1681	3
NUP50	1680	1
MAP2K6	1679	3
CNP	1679	3
ART4	1665	1
SLC1A6	1665	2
WFDC5	1663	1
ATG10	1655	2
KCNN3	1654	2
CDS1	1653	2
PLA1A	1651	4
LEFTY2	1650	1
NPR3	1649	2
NonTargetingControlGuideForHuman_0421	1641	1
OLIG2	1638	1
DPY19L2	1636	2
PCED1A	1635	3
TNFRSF11A	1634	3
NUPR1	1632	2
IGSF1	1628	2
RAB13	1627	3
FAM188B	1626	2
PDE10A	1626	2
SPRED3	1620	2
hsa-mir-4746	1620	2
CXCR5	1617	2
AKR1C2	1616	3
TMED5	1615	1
TESC	1613	3
C15orf43	1612	4
ATG13	1612	4
CEACAM5	1610	2
PHEX	1610	2
RRP8	1601	2
ESYT3	1601	1
COPS2	1598	2
NonTargetingControlGuideForHuman_0449	1595	2
APOE	1593	2
EPT1	1592	3
GPR22	1586	2
OSER1	1586	4
ULBP2	1573	2
HS3ST3B1	1572	3
FREM1	1567	1
CDKN1C	1560	1
SLC22A20	1559	3
TMEM179B	1558	2
CUBN	1557	1
RNF111	1552	5
NLRP4	1550	4
CT47B1	1549	2
FAM221B	1545	3
hsa-mir-4678	1541	2
OR5M9	1540	3
UXT	1537	3
C18orf25	1536	3
NR2F2	1536	2
DDTL	1535	1
CELA2A	1534	2
HM13	1534	2
PRND	1531	3
SIX3	1531	2
OSMR	1528	2
KIAA1598	1525	2
NT5C	1524	3
HIST2H2AA4	1522	1
ELF4	1520	2
TMC5	1518	5
SEC24D	1517	2
PGPEP1	1516	2
ALDH6A1	1512	1
ASCC3	1511	3
FAM133A	1509	5
OR4A15	1506	3
BTBD18	1506	4
IQSEC1	1502	3
UBE3C	1502	2
TCTEX1D1	1501	2
GIPC3	1495	2
STK39	1492	5
LRIF1	1482	2
HMBOX1	1481	1
OTUB2	1480	3
ST8SIA4	1479	3
C22orf29	1478	3
ACTL6B	1478	1
FGD5	1477	3
STX1A	1477	2
PDE8A	1475	3
FAM71C	1474	1
PLSCR2	1473	3
PIP5K1B	1462	2
CLEC17A	1462	3
TMIE	1458	3
TRIM16	1456	4
CYB561D2	1452	4
NUDT21	1450	1
CACNG4	1448	4
OXNAD1	1446	2
KRTAP4-9	1442	2
CKMT1B	1434	1
NAA11	1430	2
PLEKHN1	1426	3
NonTargetingControlGuideForHuman_0131	1424	2
NonTargetingControlGuideForHuman_0020	1424	2
NUAK1	1424	4
SNX33	1420	2
CCL17	1419	1
CYP11A1	1417	1
LTK	1417	1
FAM203A	1415	3
FCGRT	1411	3
OR13F1	1408	2
ZNF570	1406	2
BRI3BP	1404	3
PIK3IP1	1402	2
SHISA2	1402	2
TACR2	1402	3
SETD2	1402	2
ITGB8	1402	4
TBX15	1401	2
CABP4	1400	3
hsa-mir-3174	1397	2
NonTargetingControlGuideForHuman_0689	1395	2
DIO3	1392	3
FAM26E	1389	2
KRTAP9-3	1388	2
ANXA3	1388	3
RPL13A	1388	1
PCYT1B	1386	4
DYNLL2	1386	3
SRCRB4D	1385	4
RPS6KA6	1384	4
COL12A1	1382	3
hsa-mir-4659b	1381	2
FAM117B	1380	2
PPIC	1379	4
LTB4R2	1376	2
hsa-mir-4440	1375	1
LMNB1	1373	4
NOTCH2	1372	3
COL1A2	1371	3
GRIA4	1368	2
LOC100287177	1366	3
C7orf41	1364	3
PXMP4	1363	2
SLC16A3	1362	2
COL4A5	1362	2
GLOD4	1361	2
IFNAR1	1360	2
CPSF7	1359	3
ELN	1359	1
CRISPLD2	1359	2
NRIP2	1356	2
PRKCD	1354	4
EPOR	1352	2
NPY5R	1352	2
C2orf91	1351	2
ST8SIA2	1346	2
DDX39B	1345	2
GDPD3	1343	2
UNC119B	1343	2
PATE2	1340	1
MSH2	1340	1
DDX23	1336	1
FBP2	1335	1
ELF3	1334	4
TYK2	1332	5
LIN7C	1332	4
CPB2	1327	2
SLC28A3	1327	3
C1QTNF9B-AS1	1327	3
OR8D1	1327	1
CYBA	1324	1
RLBP1	1324	2
ARG2	1323	3
CARTPT	1322	1
ATG16L2	1322	2
TNFRSF10A	1321	3
TEX101	1321	3
ADRB3	1321	2
SETD4	1320	2
RPL3L	1314	3
DEFB106B	1309	2
RFPL4AL1	1308	2
GML	1306	2
ANKRD13D	1302	1
PARVG	1301	2
RBM15B	1299	2
KANK2	1299	1
PTH2	1293	3
TNFRSF11B	1293	2
MICALL1	1291	2
PTK7	1287	3
PDZD3	1286	2
FRK	1285	2
DESI1	1283	2
C16orf45	1281	3
hsa-mir-215	1277	3
hsa-mir-4781	1276	1
PLA2G4A	1274	2
ADRA2A	1272	1
DACH2	1270	1
TREML1	1270	3
OR2M5	1268	4
KRTAP22-2	1267	4
NINL	1266	1
FNTB	1265	1
TGIF2LX	1264	3
CLCA2	1260	2
SLC2A6	1260	1
OR10G7	1259	2
PITPNM2	1254	3
SPPL2A	1253	2
OR2T10	1252	3
MUC2	1252	2
TSN	1252	2
DOLPP1	1249	4
RASL10A	1248	2
EHF	1247	4
GSG1L	1246	3
DNTT	1242	4
CTDSP1	1241	1
RND1	1240	3
PHYKPL	1240	1
ASMT_Y	1240	5
KLK13	1236	1
PLK3	1235	2
ABCD4	1235	2
MMP16	1227	2
AKAP17A_Y	1226	4
CASP3	1222	1
IK	1221	3
EGFL6	1221	3
PAPSS1	1220	2
KLRC4-KLRK1	1220	3
TNFRSF10C	1218	1
NACC2	1217	2
UNC5B	1216	1
ABCD2	1214	2
LILRB3	1210	3
RAB3D	1207	2
OR6X1	1207	2
PRKCA	1205	2
PDILT	1204	5
NUDT6	1202	2
LY96	1201	3
MORN3	1201	4
RAB27A	1200	1
NAP1L5	1200	2
CLEC4A	1199	2
CEP97	1197	2
DPPA3	1195	1
DUS3L	1193	2
LALBA	1193	1
CIZ1	1193	1
GPR12	1193	2
BCORL1	1193	2
NHLRC4	1191	1
MYL7	1190	2
EVX1	1190	3
AGPAT3	1189	3
CPZ	1188	2
SERTAD2	1186	2
CHRNA3	1185	2
NEDD9	1184	2
CFH	1184	4
hsa-mir-4435-1	1183	1
SLC26A4	1183	2
CNIH1	1183	1
SYT16	1182	2
C3orf35	1182	2
EHMT1	1181	5
NonTargetingControlGuideForHuman_0022	1181	2
NKRF	1181	1
hsa-mir-6892	1178	1
ST14	1178	1
HNF4G	1177	4
CT47A9	1177	3
CRADD	1176	3
ADPRM	1174	2
RXFP4	1174	3
MFAP3L	1172	2
FBXO38	1170	4
FAM184A	1166	5
SERINC4	1165	3
CNKSR1	1164	3
CHSY3	1162	5
ZNF619	1162	2
KIF2B	1160	2
VPS33B	1160	1
GIMAP4	1160	5
STAT2	1159	5
NIPSNAP3A	1158	3
ITGB1	1155	2
ADRA1B	1154	4
ACSL5	1153	4
IFNK	1153	3
TEFM	1153	2
WASF3	1152	2
MYOF	1152	2
LAMA5	1152	2
RNF14	1150	2
NXF5	1149	5
PCDH11X	1149	5
HMGN5	1149	3
DYNC2LI1	1147	2
HEPACAM	1144	3
PDCL	1142	4
GSTM4	1141	2
ZNF711	1140	1
ZDHHC24	1138	4
FLVCR2	1138	4
PIP5K1A	1132	3
USP17L5	1131	3
C4B	1130	2
RHNO1	1130	1
PTPN4	1129	2
CTAGE6	1129	2
PTGR1	1128	2
EDN3	1128	3
TCF15	1128	3
RTN4RL2	1127	2
PARP2	1126	2
SRSF6	1125	1
MAOA	1125	1
ACOT8	1124	1
ZNF121	1123	2
hsa-mir-3119-2	1122	1
EXT2	1119	3
C2orf62	1117	2
CARD11	1116	2
MSANTD3	1116	1
MAEL	1113	2
CCBE1	1111	3
HERC3	1109	3
FAM24B	1109	2
TBC1D17	1107	2
hsa-mir-374c	1106	2
KIAA0513	1106	2
PTCHD1	1105	1
LRRC8B	1105	2
PPP3CA	1105	1
KIAA1009	1103	1
hsa-mir-4280	1103	1
FAM72B	1101	2
GPD1	1100	2
PEBP1	1100	3
RP1	1098	1
SLU7	1098	2
DTX1	1095	2
hsa-mir-4508	1095	3
ABCA6	1095	3
IAH1	1094	2
ECHS1	1094	3
MANBAL	1093	3
SV2B	1092	5
MAGEB1	1089	3
DLK1	1089	2
GSK3A	1087	2
CRELD2	1085	2
ACAD8	1084	2
NonTargetingControlGuideForHuman_0872	1084	2
MAP7	1083	1
RRBP1	1080	2
hsa-mir-4727	1079	1
CHORDC1	1076	1
GLT8D2	1076	1
OR1E1	1075	4
FBXO31	1074	3
ADAP2	1074	2
ING1	1074	1
ZNF816-ZNF321P	1072	2
VEGFC	1071	5
RHOD	1067	3
KPNA1	1066	3
ARFGEF1	1066	1
TUBA4A	1065	3
PCDHB6	1064	1
HRH3	1062	3
ALPI	1061	3
ASB14	1061	2
RPL27A	1060	1
EBP	1060	1
hsa-mir-3158-2	1059	4
TMEM207	1058	2
SLC36A4	1057	2
SALL3	1055	2
ROGDI	1054	2
STYX	1054	2
FAM167B	1052	5
SDF4	1051	3
GOLGA2	1051	1
STXBP4	1050	3
LMAN1L	1050	1
RIMS1	1049	3
CCL14	1049	1
UBASH3B	1048	3
44628	1047	3
XPO6	1046	2
NR5A2	1046	2
NonTargetingControlGuideForHuman_0869	1045	2
ZNF677	1043	2
DUSP10	1041	2
GALNT1	1040	3
ACP2	1039	2
SLC16A10	1037	2
APOBEC3C	1035	5
IGF2BP3	1032	2
FBXO30	1032	3
DDX5	1031	1
CHID1	1031	3
SSTR3	1029	1
POGZ	1028	1
ENOSF1	1027	4
TSHZ2	1027	3
ELMOD2	1027	2
FANCC	1027	3
SLC6A7	1025	2
USP13	1025	3
CCNE1	1024	3
ITGB1BP1	1022	2
TRANK1	1021	2
ITGAD	1021	4
TEX9	1018	2
TSPO2	1018	2
RAB3A	1014	2
C20orf26	1014	2
MYO6	1014	1
ANKK1	1011	2
DGKI	1011	3
ARMCX5	1011	2
SUMO4	1010	1
TCEAL2	1009	4
HINT3	1008	1
GIPC1	1007	2
BRD3	1006	2
NONO	1004	2
H2AFX	1003	2
NXPE4	1003	5
FNTA	1002	1
GRM5	1002	4
RPL34	1001	2
SIRT7	1001	3
SGMS2	999	2
CYB5B	999	2
SLC25A52	998	2
GSDMD	997	1
HDAC6	997	2
FBXL14	995	3
C12orf52	994	3
JOSD1	994	3
FBN1	993	4
CUX1	992	4
ACOT2	991	3
NXT2	991	1
TRIP12	990	1
BICD2	990	3
TMEM225	988	3
SLC26A3	987	2
ASB1	987	3
hsa-mir-4511	986	2
ECSCR	984	4
YJEFN3	984	2
GDE1	984	3
NLGN1	982	4
LBR	982	3
TCEB3C	982	1
TMEM66	980	3
GTF2H1	980	4
URI1	980	1
ANKRD34A	978	1
GRHPR	978	2
RUNX1T1	976	1
NACAD	975	2
PTER	975	4
TTBK1	973	2
ENDOD1	973	2
CNOT11	972	2
hsa-mir-6769b	971	2
WFDC13	970	1
TEPP	970	3
C1orf174	968	1
TADA1	967	2
SCGB2A2	966	4
ZFP1	966	2
CYP4Z1	963	3
MSLN	963	2
B3GALT6	961	3
SERTAD1	960	3
DEFA5	959	2
DENND6A	958	1
TECPR2	957	2
C6orf15	956	2
EN2	956	3
WBP1L	955	2
WWC1	954	2
GLRB	953	3
MPI	953	1
CEP55	953	1
H3F3C	953	3
SLC10A1	953	3
TGFBI	951	2
KLHL4	951	1
ANGPTL3	948	1
CDC42SE2	948	4
TRIM49C	946	5
ADORA2A	945	3
POU2F2	945	2
PRSS55	944	3
BID	943	2
FOCAD	942	2
EPHX4	942	2
OXA1L	938	2
MEI1	938	2
RUNDC1	938	1
GTF2IRD1	937	3
SUOX	936	1
CPVL	936	1
RPL15	935	2
ADAM7	935	3
CELA3B	935	2
THYN1	934	3
C4orf40	933	2
ATHL1	932	3
UCHL5	932	2
CA14	929	2
SGK196	929	1
SULT1C2	928	3
IGSF5	927	4
FAM129A	927	4
SLC35A2	927	3
MATN3	926	1
LIPK	925	3
hsa-mir-562	925	3
TCF4	924	2
LPAR1	923	3
SERPINB1	922	3
KDM6A	920	2
ERMARD	918	2
CCNJL	917	3
WFDC10A	917	3
DPYSL4	916	1
KRTAP4-6	915	2
HBM	914	4
NonTargetingControlGuideForHuman_0998	913	1
S100A1	913	2
SEC31B	909	2
NEIL2	909	4
ADH6	908	3
TSC22D3	907	4
NEU4	907	3
SPANXB2	906	2
STOX1	906	3
RPS6KB2	906	2
ADCK4	905	3
NABP2	905	3
GOLPH3	904	1
CLN6	903	2
PTPDC1	902	2
TNK1	902	2
PSKH1	902	5
MYCL1	901	2
LRP5	900	3
TBC1D21	899	2
CPA3	898	4
NonTargetingControlGuideForHuman_0156	898	2
APOL2	897	2
TEC	896	1
PACS1	896	1
ASXL1	895	1
CSN1S1	893	3
MYO9B	893	3
CCDC85A	892	2
RNF181	891	1
ADCK2	891	1
CUZD1	891	4
FAM101A	889	1
NFKBIA	888	3
SLAMF1	888	3
TGOLN2	887	3
IQCE	886	2
NonTargetingControlGuideForHuman_0902	883	1
COX6C	883	2
WNT5B	883	2
ASB6	881	3
C6orf201	881	1
TMOD1	881	2
MS4A6E	881	2
FABP6	880	4
GYLTL1B	879	3
SCUBE1	878	2
FAM81B	877	3
KCNJ18	877	5
BRAP	877	2
FANCD2	877	4
FZD10	877	3
STMN2	876	2
RFNG	875	2
DNAJC19	874	2
SEPP1	874	4
NDUFA3	874	2
hsa-mir-3606	874	2
NonTargetingControlGuideForHuman_0285	873	1
DYNLRB1	873	2
MKRN3	871	1
CCNI	869	2
ITGA5	868	2
TRMT61B	868	1
NonTargetingControlGuideForHuman_0907	868	1
KYNU	868	3
FAM216A	868	1
MB	867	3
ZNF670	866	3
MAP4K2	866	2
MMP12	865	2
ECI1	864	2
SCGB2B2	863	2
SPG20	863	3
C14orf2	863	1
ALOXE3	862	3
DHRS13	862	2
APP	862	2
EDIL3	861	1
OR2A2	861	1
SYNE2	860	2
KIAA1217	860	3
FAM104A	860	2
RFX5	860	2
NKAIN1	859	3
NonTargetingControlGuideForHuman_0784	859	2
IFNA14	859	3
NEU1	859	4
RFX1	856	2
DEPDC1B	855	3
C8G	855	2
GPR133	853	4
NHLH1	853	1
hsa-mir-382	852	1
CPED1	852	2
PRR5-ARHGAP8	851	4
NODAL	850	4
TEKT3	848	5
TRIML2	847	2
OR5B3	847	1
MAGEE2	846	4
ELOVL7	846	2
ZFP41	844	2
WHSC1L1	844	2
STK32B	844	3
SERPINB2	843	2
KLHL21	843	3
ZC3H12A	842	2
hsa-mir-422a	841	1
OCM2	839	2
OR5M11	838	4
NIF3L1	838	2
ATG16L1	838	1
TRPM3	837	3
PRRT3	837	1
UGCG	836	2
ERBB3	836	2
RC3H2	836	4
HMGB3	836	3
LIMD1	835	4
HDAC11	835	4
MXD4	835	2
KLHL38	834	3
SORCS1	834	2
TTR	833	2
NonTargetingControlGuideForHuman_0770	833	1
TBC1D10A	832	2
B3GNT4	827	3
hsa-mir-100	827	2
OR2V1	827	2
TANC1	825	2
PPFIBP2	825	2
CD109	825	2
TRIM34	825	2
MAMDC4	824	3
IL1F10	823	4
ANKIB1	823	2
ITFG1	822	1
PLA2G4B	822	2
CD248	821	3
PIK3R2	821	4
CDC7	821	1
HLA-DOB	821	5
HINT2	820	3
CBL	820	3
CLTA	820	3
NonTargetingControlGuideForHuman_0341	820	2
RRAGB	820	2
LRRC45	819	3
OR4N5	817	3
DNAI1	817	3
HIVEP2	816	5
BEX1	815	1
ADH1B	815	1
IFIT2	815	2
KSR2	815	3
CBLB	812	3
MSX2	812	2
CYP2R1	812	3
CTR9	812	2
OC90	812	2
SDC4	811	2
AUH	811	3
THNSL2	811	3
ARMC5	811	2
TTC9C	811	2
ARID2	811	3
PAPD4	809	5
ST8SIA3	809	4
ZFAND2B	809	2
GATM	809	3
ZNF550	809	2
KRTAP12-3	808	1
PIK3CD	807	3
IL25	805	3
MOSPD2	804	1
ZNF812	804	2
hsa-mir-7851	804	2
RASA2	804	2
PRMT10	803	2
SLC9C1	803	1
LARP1	803	3
CHODL	802	1
ZNF577	801	4
AMELX	801	2
SLC7A6	800	2
KLHL1	800	2
PDXP	800	3
MAP3K19	800	3
MEGF11	799	1
TSPO	799	4
CTRC	797	2
OR56B4	797	3
hsa-mir-3689c	796	2
SLC43A2	795	2
TSGA10	795	1
CCL13	795	2
hsa-mir-3939	795	1
DOK4	794	3
COL22A1	794	2
TRIM63	794	4
PELI1	794	3
PLIN3	794	2
AAGAB	793	2
IL22	792	2
C2CD5	792	1
TP53AIP1	792	4
LYAR	791	3
ACMSD	791	3
GCNT2	791	1
USP12	789	2
TMEM129	789	2
CRIP1	789	4
MAP3K4	788	5
TMEM165	788	3
MAATS1	787	2
EVA1C	787	4
NOL11	787	3
CHST5	786	2
COL9A3	786	1
OR10W1	786	3
STON2	785	1
ANG	785	2
TBC1D32	785	4
OR10G2	785	2
INTS10	785	1
hsa-mir-3689b	784	1
CD300A	783	2
CPNE4	782	3
TAGLN	782	3
PRSS38	781	3
KLF11	781	3
FGF22	779	1
CCND2	779	3
EDARADD	779	2
COL5A3	778	3
SERPINA11	777	1
ZNF557	777	2
PTGFR	777	2
C17orf51	777	2
SNAPC1	776	1
TBX22	776	2
SPATA6L	775	3
PTCH1	775	4
AWAT2	775	3
CYS1	773	3
TTC21A	772	1
C19orf54	771	2
C9orf64	771	2
hsa-mir-1258	771	2
IMPG1	770	2
hsa-mir-1231	770	1
LOC100507003	770	3
SPINT2	770	3
hsa-mir-8081	769	3
PRPF19	769	1
PLCE1	769	3
PJA1	769	3
HDDC3	769	1
NonTargetingControlGuideForHuman_0600	769	1
GDF7	768	2
SAMD8	768	3
PGR	767	1
SLC26A11	767	4
CREBL2	765	1
DPP7	765	2
UBXN10	764	4
STAC3	764	2
NonTargetingControlGuideForHuman_0456	763	2
KPNA7	762	2
ANGPTL2	762	2
TUFT1	762	2
FAM163B	761	2
LAG3	761	1
ACTR1A	761	2
YPEL5	760	1
RAPH1	760	3
MAN1C1	760	1
NonTargetingControlGuideForHuman_0351	759	1
GRAMD3	759	2
BLVRA	759	1
hsa-mir-887	759	2
NELFB	758	1
SPATA31A7	758	2
KIAA1549L	756	2
TAF9	755	3
COL20A1	755	3
C15orf52	755	2
SPINK1	754	1
hsa-mir-1304	753	2
TNNI3K	753	3
CYP8B1	751	2
TLX2	751	2
LRRC41	750	2
MEF2D	750	1
TBC1D13	749	2
TTC17	749	3
NOD2	749	2
C5orf52	749	2
ZNF594	749	2
PARP8	748	3
SLC27A1	747	2
PTGES2	747	2
CA13	747	3
C20orf195	746	3
CRYBA4	746	2
CYP2A6	745	2
MPP1	745	3
CGB8	745	4
TBX2	744	3
RPS3	743	2
EEF1B2	743	2
GLRA3	743	4
EDEM1	743	2
WDR65	742	2
LOC728819	742	2
RINT1	742	3
HOXA13	742	4
WDR1	741	4
FXR2	741	2
UGT2A2	739	2
API5	739	1
GPR123	739	2
SFTPC	739	2
FAM71B	739	3
C17orf100	738	2
S100A12	738	2
OR9G9	738	5
TSPY8	737	6
GATSL1	735	3
MYO1E	734	1
TNFRSF18	734	2
TCEA1	733	2
TSPAN8	733	2
NonTargetingControlGuideForHuman_0938	732	2
STOML1	731	2
CD99_Y	731	4
KIRREL	731	1
IFNAR2	731	5
NonTargetingControlGuideForHuman_0759	730	2
BAD	730	2
UAP1L1	730	2
NonTargetingControlGuideForHuman_0018	729	1
SLC5A1	729	2
HSPA4L	729	2
ADAMTS17	728	2
ZNF695	728	2
SARS	728	2
OR5F1	727	2
UBD	727	2
FOXRED2	727	4
TKTL2	726	2
ZNF814	726	2
SMG9	726	3
PAQR5	726	4
BTG2	726	4
OR5A2	725	3
NKX2-1	725	2
ZC2HC1C	725	4
hsa-mir-373	725	1
C6orf10	725	3
hsa-mir-941-1	724	1
SLC25A5	724	4
HAVCR1	723	1
OR5T2	722	4
PCBD1	722	2
TNFRSF6B	721	3
GSTM5	721	2
NonTargetingControlGuideForHuman_0986	721	2
SHISA3	720	2
SFI1	720	3
GCFC2	720	3
CENPM	719	2
ZNF789	719	3
ADAMTSL4	719	2
PP2D1	719	3
TPTE	718	4
RAP1B	718	1
hsa-mir-383	717	3
GJA8	716	1
MYBPHL	716	2
MAFB	715	2
ZNF836	715	5
hsa-mir-4476	715	2
B3GALT5	714	3
hsa-mir-1-2	714	2
XAGE1E	713	3
NOXRED1	713	2
FAM25G	712	5
NOP9	712	3
MCU	711	2
TREX2	711	2
HTATIP2	710	2
LPCAT1	710	3
ZNF518A	709	3
SERPINA6	709	3
EIF1B	709	1
ALDH1L2	708	3
OR10G8	707	3
PLCB3	706	4
NSUN5	706	2
LRRC55	706	1
EXTL2	706	2
hsa-mir-4717	705	3
SSC5D	705	3
SPATA31E1	705	3
44810	705	3
MXD1	704	3
CSRNP3	704	2
hsa-mir-3941	702	1
CASQ2	702	2
USP17L3	701	2
HTR1B	701	3
KCNAB3	701	4
LPPR4	701	3
ZCCHC4	700	2
PHF23	700	2
CAB39L	700	3
ACY1	700	2
MYBL2	699	2
RAD54B	699	2
C5orf20	698	2
RAB3B	698	4
SNX9	697	4
FLRT1	697	3
ANAPC2	696	1
PRPS1L1	696	1
XCR1	696	2
AQP7	696	3
UNC93A	695	1
RABL2A	695	2
LAMP2	693	2
PNMT	693	2
ZWILCH	693	2
TNN	693	1
TMEM223	692	3
ZDHHC5	692	2
APLN	691	2
C1QTNF2	691	2
ZNF385A	691	3
IL1RAPL2	691	2
PRKDC	690	2
SBNO2	689	2
ARMC12	687	2
OR1J1	687	2
CEP19	687	2
RNF112	687	3
CACNA1A	687	2
OR1B1	685	1
OR8K5	685	2
CSNK1G2	685	4
HNRNPA2B1	684	2
GLIS3	684	4
OR51T1	683	4
CCS	683	2
MLPH	682	3
COLCA2	682	2
ARIH1	682	1
RPRD2	682	4
ZNF142	682	1
NAPEPLD	681	2
SFT2D2	681	3
UBIAD1	680	1
HLA-DMA	680	2
CALB1	679	3
TSTA3	679	3
TEK	678	4
C16orf97	676	2
PARP16	676	2
KIAA2013	676	3
SDR16C5	675	2
C11orf73	675	2
LILRB1	674	1
GAMT	674	1
PLBD1	674	2
FAM189A1	673	3
ZNF106	672	2
TNMD	671	3
HSD11B1	670	2
UPK3A	670	1
hsa-mir-4691	670	2
OR8K3	669	3
TGM7	668	1
hsa-mir-675	667	1
PHYHD1	667	4
LMO2	667	3
CHRNB1	667	1
IKBKB	666	3
PFDN6	666	1
PMF1-BGLAP	664	1
TRUB1	664	2
GDPD2	664	1
NonTargetingControlGuideForHuman_0545	664	2
PVRL4	663	1
PARL	663	2
PIGQ	663	3
C9orf129	662	1
ILDR2	661	3
PPP1R15B	660	3
TMPO	660	3
COBLL1	660	2
CEACAM19	659	1
AGFG1	659	3
NTNG2	659	2
SHC3	658	2
HPS5	658	3
COL4A6	658	1
HS6ST2	658	1
RASL11B	657	3
CXorf58	657	2
DHFRL1	657	3
SPINK8	656	4
HCN2	656	3
GNG12	656	3
C6orf223	656	1
LRRN3	655	2
NXF1	655	3
DYRK4	655	2
FAHD2B	655	1
COTL1	655	3
LAMA3	655	3
AKIP1	653	3
TLE4	653	2
CD36	653	3
SPATA8	653	3
TMEM50B	653	4
ZSCAN32	652	3
TM7SF3	652	4
SNAI2	652	3
THNSL1	652	4
RIN3	651	2
NonTargetingControlGuideForHuman_0433	650	2
VPS51	650	1
TMEM141	650	5
hsa-mir-155	648	3
LRP11	648	2
BRD9	648	2
TOB1	647	5
SOX12	647	1
ARL4C	647	2
GGTLC1	647	2
BRPF3	647	2
OR4C6	646	4
DNAJC27	646	4
PTPRO	646	1
ATP10B	646	3
GNAZ	645	2
RBM24	644	2
CCZ1B	644	2
HNRNPD	644	4
AAMDC	643	5
SMOC1	642	4
CDCA4	641	1
NPIPB5	641	2
HPCAL4	641	2
LRRFIP1	640	2
AGBL2	639	2
NAGK	639	1
KIAA1324	639	2
MRGPRX2	639	4
KCTD14	638	1
PLD6	638	3
ATAD3C	638	1
SLC2A5	638	2
FAM111A	637	1
CPSF1	637	1
KRTAP10-6	637	3
hsa-let-7c	636	3
GIF	636	2
POU2AF1	635	3
VAMP7_Y	635	3
GP1BB	635	2
ZNF12	635	2
TTLL11	635	2
TXNDC17	635	3
LHCGR	634	2
C14orf37	634	1
FLT1	633	3
ST6GALNAC3	633	2
LYZL2	633	6
FSBP	633	4
ABCB11	633	2
TNFSF13B	632	1
ZNF668	632	2
ZNF263	631	2
NUP205	631	2
CCDC97	630	2
HYAL4	630	2
NDUFB11	630	3
C22orf42	629	2
RDH8	629	4
OR6V1	629	3
SYT12	628	2
TRNP1	628	2
PARP15	628	2
GALNT6	628	1
PTTG2	628	3
CNGA4	627	2
CLDN23	627	4
ZNF28	627	3
TMEM151A	626	3
RNF220	626	2
ABCC2	626	1
HNF4A	626	4
TDRD3	626	3
GDPD1	625	3
ITCH	625	1
ARL6IP6	623	2
SCGB3A1	623	2
SERF1B	623	2
SEC11A	622	3
TMEM109	622	3
LINGO3	622	4
KIFC1	622	3
HNMT	622	2
IGFN1	622	2
FERMT1	620	3
UNC80	620	3
OPTC	620	1
ANKRD66	620	2
RTP3	620	3
ELMOD3	619	2
PASD1	619	4
HIVEP3	619	2
MAP10	619	3
PLEKHA4	619	2
DTL	618	4
FAM218A	618	2
ZNF205	618	2
DBF4	617	2
GPR160	617	4
EMR3	617	2
SGCB	617	2
ZNF516	617	1
E2F5	617	4
GBP6	617	1
CLEC4C	616	2
ACAD10	616	2
KPTN	616	3
KCTD9	615	3
LPHN2	615	2
MYO1A	615	4
RBM7	615	3
ZBTB43	615	1
C19orf66	615	2
RNF2	615	3
OR52R1	614	2
BAGE5	614	5
CD38	613	2
RBM15	613	2
AP4M1	613	5
FGD2	612	2
KIAA1644	612	4
HECTD1	612	2
MTMR12	612	3
ZNF735	611	3
NDFIP1	611	3
VPS11	611	3
PLS1	611	3
METTL5	611	1
TSPAN3	610	3
VDAC3	610	3
RXRG	609	4
PAGR1	608	4
OR2F1	607	4
RAPGEF4	607	3
ANPEP	607	3
hsa-mir-30a	606	2
SLCO2A1	606	3
hsa-mir-664b	606	2
CCDC37	606	2
TARM1	606	2
ZNF16	606	3
CYP2D6	606	2
MAP3K5	606	1
RINL	605	4
NPFFR2	605	1
TMEM8C	605	3
CSTB	605	2
STX8	605	2
CAPZA2	605	4
ACPP	604	2
IRF1	604	4
TTC24	604	2
PARD6B	604	3
APC2	604	3
ITGB6	604	2
ZNF750	603	2
CARD17	603	4
VCAN	603	3
CTSD	603	3
C6orf163	603	2
SMAD9	602	1
NLE1	602	2
SOAT2	602	4
PRODH	602	4
NACA	601	2
GNG4	601	3
hsa-mir-762	600	1
FSIP2	600	1
FAM134B	600	2
SCP2D1	600	3
ZDHHC13	599	2
FGFBP1	599	4
CCDC34	599	2
ANKH	599	3
LIPM	599	2
hsa-mir-143	599	3
PPP1R1B	598	3
DNAJC9	597	1
MRPS36	597	1
IQCK	597	4
CADM4	597	3
C15orf56	596	3
MITD1	596	2
AP2B1	596	1
SHOX_Y	595	2
GGA3	595	2
TRIB2	595	2
TMEM235	595	3
CREB5	594	1
RALGPS2	593	3
PRPS2	593	2
PALB2	593	3
C3orf33	593	2
SOX5	592	3
IFIH1	592	2
PSG8	592	3
BHLHA9	592	3
ADAM32	591	1
MNDA	591	3
ZNF3	591	2
CYP2U1	590	2
RBP2	590	2
FHOD3	590	3
CCDC174	589	2
C3orf43	589	1
LPXN	588	3
TAL2	588	2
FAM208A	587	3
SYDE2	586	1
HSD3B2	586	3
TAS2R8	586	2
DAPK1	585	3
SLC44A3	585	3
OR5B2	585	4
TC2N	584	2
NCAPH	583	2
CHP2	583	4
CDC25A	582	4
DAG1	582	3
C1QB	582	3
VGLL1	582	3
CBX6	582	2
ERICH1	582	2
MRPS28	581	2
ACER2	581	2
NKAIN4	581	3
SPATA9	581	2
RASEF	580	4
CDCP1	580	4
TOX	579	2
BMP4	579	3
SLC26A10	578	3
AKAP1	578	3
TSSK2	578	4
AWAT1	578	2
PRTFDC1	578	1
ZYX	577	3
FANCF	577	2
OS9	577	2
TMEM222	577	3
PRKAR1A	577	3
CAPS	575	4
IFT27	575	5
ESD	575	4
POLL	574	3
LY75-CD302	574	2
CLCA1	574	3
RSC1A1	574	4
C9orf9	573	2
CFTR	573	2
TP63	573	3
PAGE1	572	2
hsa-mir-128-1	572	2
RIMBP3C	572	5
POU1F1	571	1
ITFG3	571	3
TNFRSF21	571	4
CLDN2	570	2
KIAA1211L	570	3
SLC43A3	570	3
CCDC114	570	2
ODF1	569	4
SUCLA2	569	2
OR6B2	569	3
MRPL9	569	1
BTG3	568	2
PLA2G3	568	2
hsa-mir-379	568	1
ACADSB	568	2
CTSF	568	3
AGBL3	567	4
MUCL1	567	2
SCYL1	567	2
LOC154872	566	3
P2RY14	565	3
C11orf83	565	6
PTGFRN	565	1
LRRC32	565	4
ACOX2	564	2
OR13C2	564	3
ZSWIM7	564	3
MBD5	564	1
NME1	564	2
hsa-mir-222	564	2
NCK1	563	1
C2orf78	563	2
URAD	563	4
CCL21	562	3
FASTKD5	562	2
METTL20	562	2
NKAIN2	562	3
FAM102B	562	3
PFN2	562	3
ADAM23	562	3
ADAMTS18	562	2
NonTargetingControlGuideForHuman_0085	561	2
TUBA3C	561	2
ZNF843	561	2
CSN3	561	3
VIPR2	561	3
ZNF395	561	2
AACS	561	3
PAX5	561	1
LAMP5	560	3
IKZF4	560	1
BEST1	560	4
hsa-mir-23a	560	1
MMP17	560	3
AMHR2	560	3
FAM227A	559	4
C7orf43	559	1
TMSB4X	559	4
APCDD1	559	1
EPDR1	559	3
RPS27A	558	2
MTERFD3	558	2
TFAP2B	558	3
TPBGL	557	6
NAA40	557	4
PDIA3	557	2
CASS4	557	2
CYHR1	557	1
ZFYVE1	556	2
HIPK2	556	2
CNTN3	556	3
SLC8A3	556	2
PSAPL1	555	1
HK2	555	1
SLC25A30	554	2
GABPB1	554	1
TRAM1	553	3
ORM1	553	2
GALE	553	3
WSCD2	553	2
KIAA1804	553	2
IRGQ	553	2
MFAP4	552	2
CTDSPL2	552	1
DCAF11	551	4
SLC23A1	551	2
GPR176	551	3
STMN4	551	2
ASPH	551	1
GLYATL1	551	2
LSS	551	3
S1PR2	550	3
MAEA	550	4
MET	550	2
MAGT1	550	1
HIST1H2AD	549	2
GALNT15	549	3
RBBP9	549	3
TMEM196	549	2
ADAMTS15	549	2
MRGPRX1	549	1
DPPA2	549	1
PHF2	549	1
MLL2	548	1
TFAP2C	548	2
CDIP1	548	1
ATP2B2	547	2
SYT11	547	2
ADAMTS19	547	2
NDN	546	1
RNF5	546	1
hsa-mir-378i	546	3
EIF3CL	546	2
HEATR2	545	3
COL6A5	545	3
MED15	545	2
ZNF385D	545	4
SSSCA1	544	1
EXT1	543	2
PRR16	543	2
AMT	543	2
SCGB3A2	543	3
LMOD1	542	3
MTA3	542	1
RC3H1	542	1
hsa-mir-4748	542	2
ZNHIT1	542	1
HOGA1	541	3
IL34	540	3
KRTAP13-3	540	4
TRIM56	540	3
SMPX	539	2
DENND2C	539	3
TCTEX1D4	538	1
RAI14	538	2
SBK1	538	4
KIAA1671	538	3
ADRM1	538	2
PGGT1B	538	3
C22orf43	538	1
DTNBP1	538	2
IQCH	538	1
UBE2NL	537	2
NKTR	537	1
KLKB1	537	2
SLC24A3	537	1
NUDT8	536	3
DPPA5	536	4
RASGRP3	536	3
ZNF583	536	3
TTC38	536	2
NMRK2	535	3
COLGALT2	535	2
C14orf119	535	3
ATP13A4	535	2
SLX1B	535	4
ZNF559-ZNF177	534	4
MFAP5	533	2
SGSM3	533	2
CABS1	533	2
SCGB1A1	533	3
ACVR1	533	4
SELK	532	1
SRM	532	3
OR51E2	532	4
hsa-mir-153-1	532	2
NWD1	532	2
RBM4B	531	1
TMEM255B	531	3
GALNT3	531	3
FSTL5	531	1
TYR	531	3
SYT9	530	2
CTSL1	530	3
IL2RG	530	3
MINPP1	530	5
GJA1	529	2
TCERG1	529	2
DDX60L	528	2
EPHA1	528	2
FAM32A	528	3
WNT7B	528	2
GALNT4	528	2
ZNF330	527	2
RUNX2	527	4
IL7R	527	2
GRK1	527	3
HIST1H3J	527	3
CBX7	527	3
TP73	527	2
CTAGE4	527	1
CRHR1	526	1
MEX3C	526	3
SLC39A13	526	4
KCNH2	526	3
SLC3A2	526	2
LRRC10B	526	3
RAB4B	525	4
ATP1A2	525	2
ARHGEF9	524	3
CD14	523	3
CST2	523	3
POGLUT1	523	3
NonTargetingControlGuideForHuman_0647	523	2
SNAP47	523	1
GIN1	523	2
HEYL	522	3
CLEC12B	522	2
SYT6	522	4
HCFC2	522	4
ANKRD32	522	2
MYL4	522	2
CDK16	521	2
ZNF425	520	1
SPATA31A1	520	3
hsa-mir-4270	520	1
STRBP	520	3
HLA-DPA1	519	4
C21orf62	519	4
VPS37D	519	2
HPD	519	1
hsa-mir-4776-2	519	3
IFRD1	519	2
TST	518	2
SEC23A	518	3
GLYR1	518	2
HSPA6	517	3
CDHR2	517	4
SERPINA3	517	2
ZNF837	516	3
KLF15	516	2
METTL7B	516	2
GMPR2	516	2
FREM2	516	2
NonTargetingControlGuideForHuman_0292	516	2
ZNF687	516	1
GATA5	515	2
[truncated: 14,764 more rows]
