# Supplementary material for: Paeniclostridium sordellii hemorrhagic toxin targets TMPRSS2 to induce colonic epithelial lesions
Source: Nat Commun. 2022 Jul 26;13:4331. doi: 10.1038/s41467-022-31994-x (PMC9321280; doi:10.1038/s41467-022-31994-x)
Supplement: Supplementary file 4 — Supplementary Data 2 [file 41467_2022_31994_MOESM4_ESM.xlsx]

## Sheet: Sheet1
Table S1. CRISPR screen data(TKO v3).
R4
gene_id	reads_number	sgRNA_number
TMPRSS2	299758	4
FUT4	211569	4
SLC35C1	62929	4
H2AFV	28011	4
MLLT6	20279	2
GMDS	15384	4
PLCB3	10776	3
MAP4	9957	2
LCA5L	9724	1
STK11IP	9636	2
SPRYD7	8412	1
TIMP1	7764	3
DNAJC5	7104	3
IGSF9B	7040	2
PRKCG	6551	3
CCDC135	6252	2
CASP2	6159	4
DOCK6	5632	3
ITGAM	5059	2
TTLL12	4908	2
DNAH12	4848	2
FAM154A	4497	2
CALU	4279	4
MAP4K2	3932	1
SULT1A2	3919	4
C7orf60	3876	2
HTR3D	3714	2
GDF2	3650	3
VGF	3387	2
UPP2	3177	1
CACNA2D3	2978	3
PRG2	2853	3
KIAA1549L	2673	4
TOX4	2452	3
DUSP6	2400	4
CD79A	2304	3
TECRL	2252	2
SLAIN2	2226	1
ST7	2203	1
ATXN7L2	2164	3
C2orf54	2157	2
REM2	2117	3
RPAP3	2049	3
TFR2	2049	1
ZNF267	1996	3
B4GALNT3	1975	3
PPP6R3	1940	3
ISL1	1903	1
FOXJ1	1880	1
TYK2	1812	4
TNFRSF10D	1801	1
SMYD5	1796	2
ANKRD22	1718	3
ELF3	1582	4
OR6C74	1569	1
SLC4A10	1515	3
MAS1	1504	2
LINGO2	1441	2
RPS6KA4	1377	4
LYAR	1355	2
YIPF2	1335	3
CIB1	1316	2
CALML6	1296	2
SLC9A1	1293	3
TRMT112	1274	1
BPIFB2	1267	2
ERVV-2	1261	2
STAMBPL1	1222	2
IDNK	1172	4
HIST1H2BA	1154	3
TNS4	1153	1
RND1	1119	3
HNF4G	1119	4
GPR135	1097	2
BCL2L11	1089	1
ELTD1	1084	3
APBB1IP	1059	2
MAZ	1016	3
SPTLC3	1014	3
GPANK1	1008	4
ZNF215	1008	2
YPEL2	1007	4
RIC8A	947	3
PCYT1B	913	2
UBASH3B	912	2
SMYD2	906	2
RHOD	906	2
SFXN4	889	4
LacZ	877	37
TSACC	859	1
TOB1	848	3
DCTPP1	846	1
TIAL1	843	2
HERC4	838	3
DIRC3	832	3
EMP1	819	3
SIRT1	810	1
IFNAR2	807	4
ZBTB21	793	2
SBF2	756	3
IL12B	755	2
MYL4	748	3
ZNF177	748	2
TCERG1L	732	1
DNMBP	713	4
LAMP2	701	3
STK11	701	4
IRX3	699	3
BIRC8	685	3
CNOT11	674	3
IRF9	667	3
GABARAPL1	657	2
FBLN7	640	3
ATP8B3	639	3
SEC23B	637	4
PLA2G5	635	2
MAP3K2	629	2
PTPRS	628	3
SNX17	615	3
IGHMBP2	612	3
OR10A5	611	4
RNF214	596	3
TMPRSS5	593	2
OR4X1	592	2
LPPR5	587	2
WDR27	582	2
RARRES3	578	4
TMEM234	577	3
CAPZA2	571	3
LHX6	566	2
CLTA	554	2
ARMC2	554	3
BMP6	552	2
PPP2R2B	543	2
ZNF557	541	3
DRC1	541	3
PRR19	540	3
ARID4A	538	4
GLB1L3	535	2
CLYBL	535	2
MAPK13	533	2
EPYC	530	4
METTL21B	529	3
SYNE1	529	3
TMC1	528	2
DYNAP	526	3
SLCO1B1	524	2
KEAP1	523	4
PACSIN2	522	4
NR1D1	522	4
TC2N	518	2
SLC5A11	516	2
UGP2	516	3
CEL	515	3
GNE	513	2
TMEM14B	511	2
OR8B12	509	2
PNP	505	3
GRAMD1B	505	2
SMOC1	500	4
MTERFD3	498	3
CFLAR	482	1
KLK13	481	2
MBTPS1	481	1
GXYLT2	480	3
ZNF76	477	2
C17orf58	474	1
NANS	467	1
KIF3A	466	1
AP5B1	466	2
SPATA31D1	462	3
TJP2	459	3
CYB5R2	458	3
OR4P4	458	4
CLLU1OS	456	4
NME4	449	4
FOXE3	448	2
SMAD9	446	2
RGR	443	3
	442	1
HDX	440	1
IFNAR1	440	4
MECP2	438	1
SLC28A2	438	2
PBRM1	435	3
MEF2A	435	2
ZIC1	428	4
MCTP2	426	3
OR2AE1	426	1
CHL1	425	2
CD53	425	4
SRPK2	423	2
ACADL	422	4
IFI27	420	3
SLC6A13	419	3
PCDH11Y	419	2
AKAP9	419	1
CHRM4	418	3
GSTM2	417	4
ZSCAN32	417	3
JAK1	415	4
C16orf47	413	4
EFNA1	413	2
CLEC4M	411	1
TRAM1	409	2
ARL1	407	1
FGD2	407	3
BAHD1	405	3
C20orf141	398	3
ACCSL	397	2
ERI1	396	1
CRCT1	395	2
DCLK2	395	2
luciferase	390	15
PITPNM1	389	4
CD209	388	2
HRH1	386	3
TRIM36	385	3
HEXIM1	384	4
CCL5	384	3
DDHD2	384	2
PPM1F	383	2
IGSF1	381	2
EPHA7	381	2
KLK11	380	2
HARBI1	380	4
OLR1	380	3
SSBP4	380	3
OR6C68	378	4
HIRIP3	376	4
RAP1GAP2	374	4
PTPRN	374	3
EFNA3	371	1
ZNF75A	370	1
GHR	370	2
SEC22C	367	3
IGSF5	367	4
OR4D5	366	3
TRAM1L1	366	2
CPSF7	365	4
DHCR24	365	4
METRNL	364	2
SLC35G1	364	4
SIX5	362	2
CLASRP	362	1
ADCY6	361	1
SERPINA6	361	4
BICC1	358	2
STX17	357	2
NCK1	357	2
CORO1B	354	2
ZNF774	353	3
CIR1	353	2
PAWR	352	3
CAND1	352	3
ARHGAP22	351	2
THAP6	351	2
SOCS6	350	3
ITPK1	350	3
WDR37	350	3
INHBE	349	2
PUS7	348	2
PLAC1L	348	2
WDR34	347	3
C15orf59	346	2
ARL15	346	4
HABP2	346	3
BCL2A1	346	3
HMGCLL1	345	2
TNNT3	344	1
MOGAT1	343	1
44624	342	2
PRPH	341	2
C12orf29	341	3
FAM188B	340	3
RASL10B	338	2
RAB9B	336	3
OR2T6	335	2
ISM2	335	3
ZMAT1	335	4
MKNK2	335	4
EBAG9	335	1
KCTD20	333	2
BEST1	333	4
CDKN2A	333	4
PNLDC1	330	3
TRIM64C	330	1
CTSF	330	4
TSPAN8	328	3
EIF4EBP3	328	4
GSTT1	327	3
TGIF2	327	4
RAB11FIP1	327	2
SIK2	326	2
ZNF134	324	2
TRPC1	323	3
C1orf204	321	3
GORASP1	321	4
FAM206A	320	2
CCP110	320	3
HAUS6	318	3
PPP1R3D	318	2
BEGAIN	316	3
GPATCH3	315	3
RPS6KB2	315	3
SLC22A12	314	3
GPAM	314	2
TTPAL	314	2
AJUBA	313	3
ATP2C1	312	3
C11orf49	312	2
ARID4B	311	4
A4GALT	310	2
PVRL3	310	3
NUDT3	306	4
EHF	306	1
A2M	306	3
KIF2B	305	1
TUBB4A	304	3
MAP2K7	303	4
SLC22A7	302	3
C11orf86	299	4
FSD1L	299	2
HELZ2	299	4
OR6T1	298	3
CCNT1	297	3
PAGE5	296	4
DDX31	295	2
SULT6B1	295	1
PTPN12	294	3
HRH3	293	2
ADAMTS13	292	3
ALDH1B1	291	2
C5orf48	290	2
NDUFB5	289	2
LRRC39	289	3
TYRO3	289	2
GTF2E2	289	1
E2F5	288	2
OR10A2	287	4
FAM96A	287	2
OSTN	286	3
CLCNKB	286	3
UBR1	286	2
VEPH1	286	3
PDE6B	286	3
ZNF692	285	3
FIG4	285	2
PRR22	285	3
ACTC1	284	3
CD1B	284	3
CD2	284	3
HSPB9	283	2
MEOX2	282	4
ZNF699	282	3
ACTN1	281	2
TPK1	281	2
AGA	281	3
BMPR2	281	1
FAM89A	280	2
SSR1	280	3
NQO1	280	1
NXT1	279	4
F9	278	2
EPB41L1	278	3
MAPK9	277	4
ITPA	277	1
FAM81A	277	3
RGS13	277	2
C21orf88	276	2
ACOT6	276	4
KIF5B	275	3
CCDC92	274	1
RALGAPA1	273	1
ZFAND3	273	2
NDUFA5	273	3
NDST3	273	2
OR4D6	273	2
EPHX4	269	2
KRT8	269	1
ZNF555	268	1
EXT2	268	4
TMEM40	268	1
GPR35	267	3
TUBB3	267	2
GJA9	267	2
TMCO6	266	3
BTC	265	3
NPFFR1	265	4
PPIC	265	3
CDC42EP2	265	3
AIFM3	264	3
PTPN3	264	2
SPRY4	264	3
BMP3	264	3
C17orf47	263	3
PGAM2	263	2
STUB1	263	2
UGDH	262	2
SULT1C4	262	2
GOLPH3	262	4
RDH13	262	3
CBX8	261	3
ZBTB38	261	3
OR2W3	261	3
C11orf45	261	2
CSN1S1	260	2
SMYD3	260	3
C8orf12	259	4
CCDC70	259	1
CD2BP2	259	3
TAS2R10	258	3
CCDC88C	257	2
UBLCP1	257	3
NEK9	255	2
NUP210L	255	2
CNOT1	255	4
TRIM33	255	2
U2AF2	254	1
UBE2QL1	253	3
DCAF10	253	3
RIPK1	253	1
TXNDC17	253	1
SERTAD2	252	2
IFT20	252	3
FA2H	252	2
DISC1	251	3
GIF	250	3
KCTD9	249	3
TMEM8A	249	3
KMT2E	249	3
MAGEB2	248	2
CCDC136	248	2
SIRT5	248	3
ATF6B	247	2
IGFBP1	247	3
FEZ2	247	2
SWSAP1	247	4
DDX1	246	1
ADRA1B	246	1
TCL1B	246	1
NT5C1A	245	1
NKAPL	245	2
KIAA0226L	245	2
FN1	244	3
R3HCC1L	244	2
IRF1	243	4
PRKAB1	243	2
TANC2	242	3
FAM19A2	242	2
LARP7	242	3
YIF1A	242	2
TRUB1	242	2
PMEPA1	241	3
TTC39A	241	2
C10orf128	241	2
ST6GALNAC2	240	3
ZCCHC17	240	2
ATP7A	240	2
TTC9C	240	1
LRRC14B	240	2
HSD3B7	238	2
SYK	238	3
LRRIQ4	237	1
BCAP29	237	3
C1orf131	237	3
IRF4	237	4
OR1J1	237	3
KRTAP29-1	236	3
CLCA1	236	2
S1PR5	236	3
RFX3	235	2
HCN3	235	2
LHX5	235	3
CLDN18	234	2
IL24	234	2
SLC27A2	234	2
MLF1	234	1
WFDC2	234	3
NECAB2	234	4
DENND4B	233	4
SLC9A8	233	3
EMB	233	3
POR	233	3
GPRASP1	233	1
CA7	233	2
DBNDD2	233	2
C1RL	233	3
GNB1	233	3
GDF1	232	3
NFYB	232	3
HMX2	231	2
CST9	231	2
GRB10	231	1
ETV6	231	2
RELT	231	2
FEZ1	231	2
PARD3	230	2
PPIG	230	3
CFH	230	2
TDRD1	230	2
KRTAP13-1	230	3
OR5D16	229	4
AQR	229	1
IFITM10	228	3
MPEG1	228	3
FAM20C	227	4
HM13	227	3
DPYSL3	226	3
PODXL	226	3
TFAP2A	226	3
ACP5	225	3
PIR	225	2
SEZ6L2	225	3
HIST1H1T	225	4
OR5W2	225	4
TSPAN17	225	3
PRELP	224	3
ENG	224	3
PANK2	224	1
FADS3	224	3
RAB5A	224	2
SULT2A1	223	3
TLE1	223	3
SPEF2	223	4
CIB4	223	1
MCC	223	3
IFI16	222	3
GOLGA4	222	3
KNDC1	222	3
KRT82	222	2
CA6	222	4
UBASH3A	221	2
CCDC22	221	1
KIAA0101	221	1
SPATS2L	220	4
FGFR1	220	2
FGF12	220	3
DSTN	220	2
MAP1LC3A	220	2
BMPR1A	220	2
CXCL13	219	2
SURF4	219	3
OR9Q2	219	4
LPL	219	2
PDGFB	218	2
SAMD4A	218	3
PSMF1	218	3
ST6GALNAC5	218	2
HIST1H3I	217	2
CYorf17	217	3
PROCA1	217	3
MPP5	216	3
CYHR1	216	3
FAM150B	216	2
ABCC10	215	2
SLC35E1	215	3
SERPINA7	215	1
MCOLN2	215	2
SLC3A1	215	3
PLLP	215	3
CDK3	215	3
TAF1L	214	1
GSN	214	2
ALKBH5	214	1
CSE1L	214	1
TMEM231	213	3
CAAP1	212	4
SCGB2A1	212	2
EFNB3	212	4
EP300	211	3
LRRC55	211	2
ZNF865	211	1
SLC10A6	211	4
MAATS1	211	3
PDK3	211	1
ADAM12	210	2
ADAM15	210	2
FADS2	210	3
PTPRR	209	1
GABRA4	209	2
OR10D3	209	2
CCL25	209	2
ZDHHC12	208	4
ADH4	208	3
C9orf24	208	2
NFAT5	208	3
MIEF1	208	4
RNF165	207	2
ZNHIT2	207	2
PDZD3	207	2
FAM204A	207	1
ZCCHC18	207	3
TPPP2	207	2
MAGEC2	207	4
KLHL26	206	2
C10orf99	206	2
TBC1D7	206	2
LCLAT1	205	3
TRIM68	205	3
AHDC1	205	2
ANAPC15	205	3
SLC22A9	205	2
GSTO2	205	2
TMEM261	205	3
CHST2	205	3
RC3H1	204	2
SLC40A1	204	2
PIK3CG	204	3
SEC14L5	204	2
ACSS1	203	3
ARL16	203	4
FZD1	203	3
MCUR1	202	2
44627	202	1
TMEM165	202	2
MTERFD1	202	2
KRTAP5-1	201	3
ONECUT2	201	3
BSN	201	2
BRWD1	201	3
FAM49A	201	2
USH1C	201	2
P2RY10	201	3
NXF1	201	2
ARNT2	201	3
SLC5A10	201	2
FASTK	200	3
PPP3R2	200	2
TMEM248	199	3
CHCHD1	199	3
SMUG1	199	1
EIF4E3	199	2
IFFO2	199	4
IPMK	198	3
CRISP3	198	2
PTHLH	198	4
NRIP3	198	1
PIN4	198	2
C15orf26	198	4
MYOCD	198	4
OCIAD2	198	3
SOX8	198	3
C8orf86	198	2
DNAJB7	197	3
SIL1	197	2
ZNF286A	197	4
ACTR3C	197	1
AQP4	197	3
GCLM	196	2
ZNF665	196	2
COMTD1	196	2
FRZB	196	2
OR9G1	196	3
TREM1	196	1
AMACR	196	2
FAM189B	195	2
KIF24	195	1
NAT1	195	2
UBXN2B	195	1
C9orf53	195	4
EPB41	194	1
OR5B3	194	2
HSPG2	194	3
PHF2	194	4
GSKIP	194	3
N4BP1	194	2
SLC5A5	194	2
CDK5	194	2
SCAF8	193	3
ACP1	193	3
CLCN7	193	3
TK2	193	2
NAA40	193	2
SLC38A6	193	4
DEPDC7	193	3
C11orf21	193	3
TM7SF2	193	2
METTL8	193	3
PAQR7	192	3
C6orf141	192	2
FAM160A2	191	2
TMEM54	191	3
ACN9	191	2
MEI1	191	4
PXMP4	191	3
PICALM	191	2
OR2H2	191	2
PAFAH1B2	190	3
KDM5B	190	2
ZDHHC22	190	1
GPALPP1	190	3
FOLR2	190	2
PRR14L	190	2
NR1I2	190	3
NT5DC2	189	2
SEPP1	189	3
SDC1	188	3
C2orf44	188	2
CDCA3	188	2
SCAF11	188	2
SPNS1	188	1
GPR116	188	3
ATXN7	188	2
APLP1	188	1
TPD52L3	188	3
IPO9	187	3
SCN3B	187	4
C16orf95	187	4
MC2R	187	2
NRAS	187	3
MYRIP	186	2
RNF34	186	4
ERCC6L2	186	3
RAPGEF2	186	4
HBQ1	186	2
CHGB	186	3
IL18BP	185	3
CALB2	185	3
HSD17B3	185	2
KIAA2026	185	3
CDCA7L	185	2
HVCN1	185	2
PC	185	3
RASGRF2	184	1
DGKH	184	3
NAGS	184	3
JMJD1C	184	2
TAS1R1	183	4
ZNF573	183	4
GDPD4	183	2
FGF19	183	2
TNKS1BP1	183	3
ITGAX	183	2
KIF6	183	2
ZNF74	183	4
ASCL5	183	1
NAT9	183	4
FOLH1	183	2
PDE4B	182	3
AP4E1	181	3
BOD1	180	1
LUZP2	180	2
PPP1R32	180	3
LMAN2	180	4
ZNF33A	180	2
MAGIX	180	3
COX6B2	179	3
ATG13	179	2
POLR2I	179	2
CLECL1	179	2
LINS	178	3
KCTD13	178	4
MRPL23	178	2
ZNF80	178	1
PHF20L1	177	3
SLC12A2	177	2
STYK1	177	1
PARP8	177	4
PSMB8	177	2
UBE2K	177	3
GTF2IRD1	177	3
SOX17	177	4
BVES	176	3
ANPEP	176	2
ABCF3	176	2
SLC5A2	176	2
POLD3	176	2
DSG2	176	1
HNRNPA0	175	3
DNAAF2	175	2
COX7A2	175	1
TMC7	175	2
AMN1	175	4
EMR1	175	3
ANKRD35	175	2
MYEOV2	175	2
C9orf131	175	2
MELK	175	4
TMCO2	174	3
C1QTNF1	174	2
PPP3CC	173	1
CCDC40	173	3
NUDT21	172	1
ZNF677	172	3
ZNF404	172	1
MMP26	172	2
ADD1	172	2
OPTN	172	3
MCCD1	171	3
HIST1H3E	171	1
GALNT3	171	3
CHD7	171	2
GALR3	170	3
FAM111B	170	4
MYO1B	170	4
ZNF558	170	2
WNT7A	169	2
ALG2	169	1
DYNLL1	169	1
MB	169	1
HHLA2	169	3
ZNF658	169	2
WDR19	169	2
COL22A1	168	1
MSN	168	1
RNF207	168	4
JAK3	168	3
TP53BP1	168	2
MYL9	167	2
ICAM3	167	2
C2orf47	167	3
RHBDF2	167	2
CAPZB	167	2
KCNA1	167	3
TBX2	167	1
NIPAL3	167	2
NTN3	166	3
PTPRCAP	166	4
44623	166	3
PRMT3	166	3
XG	166	4
MYRF	166	2
KIAA1324	166	1
MRGPRF	166	1
CACNA1G	166	2
FLJ27365	166	2
TMEM37	166	3
ATP5A1	166	1
SRPR	166	3
HECTD3	166	3
DSPP	165	2
AMMECR1	165	1
STRA8	165	3
MTF1	165	3
UMODL1	165	3
JMJD6	164	4
SLC15A2	164	2
HSPA6	164	1
MERTK	164	2
ST7L	164	2
CLEC14A	164	2
NLRC5	163	4
MCFD2	163	2
MICALL2	163	2
C8orf4	163	2
LRRC28	163	3
AUNIP	162	4
MARK3	162	2
PIGC	162	2
IVL	162	1
ABCA7	162	2
NME3	162	3
LMBR1L	162	2
MS4A8	162	2
POMGNT1	162	2
SNX12	162	4
SLCO2B1	161	2
CNR2	161	2
A4GNT	161	4
FAM3D	161	3
CST2	161	2
TREH	161	3
XKR6	161	4
SLC46A2	161	2
KMO	160	1
SPDYC	160	3
RPUSD4	160	3
ZNF653	160	3
FBXO16	160	2
NLN	160	2
SP4	160	3
MFI2	159	3
FBXO6	159	2
C6orf10	159	2
RNF219	159	3
PCSK7	159	3
ZNF32	159	3
CTRB2	159	2
HMGA2	159	3
SPECC1	159	3
WISP3	159	3
GUF1	159	2
OR2M4	159	4
AKAP8L	159	3
C6orf89	158	3
GNGT1	158	1
PI4K2B	158	3
44812	158	2
GCNT1	158	2
LAIR1	158	3
PGLS	158	2
HSD11B2	157	3
EBNA1BP2	157	2
HPGD	157	2
DENND1B	157	3
C1orf210	157	1
C10orf53	157	2
TRAPPC2L	157	1
CNGB1	157	1
C4orf21	156	4
SEMG1	156	2
ARHGEF28	156	2
SEMA7A	156	3
AGK	156	4
DRD3	156	3
SCGB1A1	156	2
BOD1L2	156	3
CYP26B1	156	3
TRIM23	156	2
IGSF22	156	3
NFKBIA	155	2
SERPINB13	155	4
HRASLS5	155	3
RYR3	155	3
FGF1	155	3
QKI	155	2
TEX35	155	4
TRAF3	155	3
TM4SF18	155	3
CLASP2	155	3
CAPN1	155	4
F3	155	3
GPR137B	154	3
AIPL1	154	1
ATE1	154	4
MAF	154	3
UBQLN2	154	2
DENND4C	154	3
ZFP2	154	3
MAP6	154	3
PNRC1	154	3
TSTD2	154	2
TF	154	2
TRIM47	154	2
ATP12A	153	2
CEP57L1	153	2
GLI2	153	1
LAMB3	153	1
PPM1B	153	3
OR1D2	153	3
GBP5	153	2
BLCAP	153	1
THUMPD3	153	3
ID4	153	4
PCOLCE	153	3
SRA1	153	2
C7orf73	153	2
ITGB1BP1	152	2
CYGB	152	3
PVR	152	4
LGR4	152	3
CCNI	152	2
MST1R	152	3
DLC1	152	2
LPXN	152	2
CACNA1E	152	1
FCGBP	152	3
FTMT	152	2
HOXC6	151	3
KCNG2	151	2
PRMT10	151	2
TGM4	151	1
COL5A3	151	3
GFAP	151	2
CAPRIN1	151	1
BCAS1	151	2
SLC5A9	151	3
MALSU1	151	3
MCM9	151	4
PAQR5	151	3
GNAL	151	1
IFI6	151	2
CXorf38	151	3
TUBG1	150	1
RP11-553A10.1	150	1
RPRM	150	4
TNFSF14	150	3
HDAC6	150	4
ESX1	150	4
EGFP	150	11
OR4D10	150	3
GMEB2	150	2
BSCL2	150	3
FUK	150	2
OR1L1	150	4
C14orf23	150	3
HNRNPD	150	2
CCDC61	150	3
HOXA6	150	1
RCBTB2	150	4
ME1	150	3
PMCH	149	2
SRSF4	149	1
PSD4	149	3
CASC5	149	1
BCL6	149	3
KYNU	149	2
ATMIN	149	3
RSBN1	149	2
OR51E1	149	3
C9orf3	149	4
ETNPPL	149	3
ATXN1L	149	2
HAO2	149	2
GPD1L	149	2
KLHL28	149	1
DCDC2B	149	2
ENC1	149	4
ADIPOR1	149	3
POLD4	149	3
SERPINB8	149	3
FAM47A	148	2
C9orf152	148	3
C4orf26	148	2
TEAD3	148	3
PALM	148	2
PTGFR	148	3
TTC26	148	3
ARHGEF39	147	4
GM2A	147	2
HTRA1	147	2
PDE1C	147	3
CSRNP3	147	2
BTN2A1	147	2
CEACAM21	147	4
LPAR1	147	4
RPTN	147	3
TBC1D19	147	4
NEK10	147	2
ARRB1	147	3
VAC14	147	2
TMEM223	146	3
LECT1	146	3
GPR50	146	3
DPYSL2	146	3
CD244	146	4
DLEC1	146	1
BGLAP	146	3
PDLIM7	146	4
CNIH2	146	3
RFWD3	146	2
EBLN2	146	2
NAT10	146	1
THEG	146	2
DTWD2	145	3
MAB21L3	145	3
PHC2	145	4
THEMIS2	145	2
PHYH	145	3
SRSF2	145	4
RNF19B	145	3
PAGE1	145	4
CBLN2	145	2
TNFRSF17	145	1
ADRM1	144	3
ITPRIP	144	3
SLC25A16	144	3
PHB	144	1
TMED7	144	3
ACER3	144	2
PHF11	144	2
UBE2E1	144	2
RPS10	144	2
AP4S1	144	3
MGST1	144	2
ASAH2	144	1
MAGEC1	143	4
MX2	143	4
PI16	143	2
AGER	143	4
C17orf99	143	2
ENTPD6	143	2
NDUFA12	143	3
COX8A	143	1
CPEB1	143	3
ADAMTSL1	143	2
CLEC19A	143	2
SLC16A1	143	3
FCAMR	143	3
KRT7	143	2
TNIP2	142	2
PRSS46	142	2
RAB4B	142	2
NECAB3	142	3
LILRB5	142	2
ATP10A	142	3
F8	142	2
ABHD15	142	3
MYO1F	142	4
SEC14L3	142	2
DHRS2	142	3
PRAMEF12	141	4
IKZF5	141	4
BRS3	141	4
KLK14	141	2
HS3ST5	141	2
LYSMD4	141	3
ARL14EP	141	3
PENK	141	3
FAM122C	141	3
AKR1B1	141	3
MYL5	141	1
HNRNPDL	141	1
NEDD9	140	1
STAT1	140	3
GP5	140	2
ATP5G3	140	3
FAM182B	140	4
C7orf25	140	3
SLC52A1	140	3
DUSP10	140	3
ALDH1L1	140	3
GRAP	140	3
TMEM50A	140	3
RGS18	140	3
ACAT1	140	3
RUNX2	140	2
MFAP4	140	3
C16orf58	140	3
GAL3ST3	139	2
NTRK1	139	2
AICDA	139	3
SPAM1	139	4
ERGIC3	139	3
GTPBP2	139	3
TSPAN15	139	2
CEP170	139	4
C16orf93	139	3
FNDC3B	139	4
CD96	139	2
C6ORF165	139	2
SNTG1	139	2
INPPL1	139	3
HES5	139	3
C3orf83	139	2
ATXN2	138	1
IL27	138	2
CYP20A1	138	3
C1orf87	138	3
AVPR1B	138	3
ASB9	138	2
STEAP4	138	3
ATP6AP2	138	1
GAS2L1	138	2
CDK19	138	2
ULK1	138	3
OR10V1	138	2
TNFSF15	137	2
DHX35	137	4
C1orf195	137	2
SLC39A12	137	1
FOXQ1	137	3
MTMR11	137	2
TRIM14	137	3
RGS6	137	3
HDAC4	137	1
NEIL3	137	3
CCDC106	137	1
CDK5RAP1	137	3
DPYD	137	4
ECI2	137	2
GALNT4	137	4
NDRG4	136	3
TNK1	136	2
SP5	136	1
ACTL9	136	4
LGALS3	136	3
MOGAT3	136	2
RPS6KB1	136	2
SLC22A11	136	2
LMAN1	136	3
PIGK	136	2
MOSPD1	136	3
C5orf15	136	2
ZNF787	136	4
SREBF2	136	4
XRN1	135	1
TCEANC2	135	4
CLPX	135	4
RFPL3S	135	3
RASSF2	135	3
STAT4	135	3
SH2D4B	135	2
STEAP2	135	3
LPHN3	135	2
SLC43A3	134	3
RNF128	134	3
PCNXL2	134	3
SNX6	134	2
PARP6	134	2
NF2	134	1
DNAH10	134	2
PRNP	134	2
PDE11A	134	3
MED12L	134	2
NPHP4	134	3
INHA	134	3
GPR52	134	4
MEGF9	134	2
ANGPT4	134	3
PITPNM3	134	2
NANOS3	134	2
NPHS1	134	3
C4orf36	134	2
CAPN12	134	2
HNF4A	134	1
NFATC4	134	2
CYB561A3	134	2
RAPGEF4	133	2
HBEGF	133	3
ANKLE1	133	3
LEUTX	133	2
QSER1	133	3
UPK3A	133	2
WBP5	133	2
TCF19	133	2
CATSPER3	133	3
BAK1	133	1
TNRC6C	133	2
SNCG	133	1
OR13J1	133	4
AQP8	133	1
KCNN1	133	2
AKTIP	133	2
SYNGR4	133	4
RFX2	133	2
CCDC116	133	4
ANGPTL2	133	3
FCER2	133	1
OR5D18	133	3
OR1M1	132	2
RAB27A	132	2
ZNF317	132	3
NKIRAS2	132	2
TMEM221	132	2
DDIT4L	132	3
HIP1R	132	2
MAN2A1	132	4
HBP1	132	1
KIAA0368	132	3
EHHADH	132	2
WNT9A	132	3
PLCB1	132	4
TEX264	132	3
SYN3	132	3
FLRT1	132	3
MORF4L1	132	4
IL33	131	2
ZNHIT1	131	4
CCL21	131	4
MLIP	131	3
PABPC4L	131	3
BCL2L13	131	4
MIB1	131	1
ZFP28	131	2
EME2	131	2
TEX261	131	2
C16orf74	131	2
FREM1	131	3
MTO1	131	2
ORC4	131	1
SMPDL3A	131	2
BRSK2	131	3
LRRC38	131	2
EFCAB12	131	3
ACSF3	131	1
SPTAN1	130	1
PIAS2	130	3
WFIKKN1	130	2
NBR1	130	3
WHSC1	130	2
CCDC80	130	3
KIAA1244	130	3
P2RY6	130	4
TNFAIP2	130	2
PYY	130	2
POLE4	130	4
HAUS2	130	4
SLC9A6	130	3
TMEM182	129	3
C4orf6	129	3
POSTN	129	1
TNNI2	129	2
ZNF24	129	3
NPLOC4	129	3
SNX29	129	3
BZW1	129	1
VWA3B	129	2
PTPN14	129	2
GPR85	129	3
NPAS4	129	3
METTL12	129	3
ADRB3	129	3
TMTC1	129	3
SAMD3	128	2
SYNDIG1	128	2
STH	128	3
OR6Q1	128	2
GLRA2	128	3
CCDC53	128	2
VPS4B	128	1
SDF2L1	128	3
IMPAD1	128	2
DEFB113	128	4
KCTD7	128	2
TLCD2	128	4
ACOT9	128	2
ZDHHC14	128	2
PATE2	127	4
CUL9	127	3
MAST4	127	2
DHX16	127	2
RP11-89N17.1	127	1
C3orf58	127	2
TMEM245	127	2
ELFN1	127	3
EFCAB9	127	2
LCTL	127	1
BBOX1	127	2
HIST1H1D	127	2
AKIRIN2	126	3
FAN1	126	3
C10orf67	126	4
ANKDD1A	126	3
KCNG1	126	1
FAM83F	126	4
SCGB1D2	126	4
EPS8	126	3
BPIFA2	126	2
CCDC23	126	2
TGFBR2	126	3
SYDE1	126	3
ZNF510	126	4
UGT3A1	126	1
GABRB1	126	3
SERPINB4	126	3
PRDM4	126	2
KRT23	125	1
SYCE1L	125	4
DSTYK	125	3
CCL8	125	4
TRIM32	125	4
RDH11	125	3
MAP2K4	125	3
TMEM56	125	2
FGF20	125	3
PCDHA3	125	1
CLRN2	125	2
POMK	125	2
COMT	125	2
SEH1L	125	1
NSG1	125	2
DNAJC5G	125	4
SCARA5	124	3
OR52N4	124	2
DGAT2	124	3
LEPR	124	3
PNPLA7	124	2
GNB2	124	3
TSPAN1	124	3
ADAMTS7	124	2
SPESP1	124	2
NR1H2	124	2
CAMK1D	124	1
ZDBF2	124	1
GCKR	124	3
ZNF132	124	2
C14orf180	124	3
COL4A6	124	2
ANKRD32	124	3
PTPLAD1	123	3
ABI3BP	123	2
CGGBP1	123	3
EGLN2	123	3
TTC18	123	2
HDHD3	123	4
KIAA0895	123	2
CST1	123	3
IGFBP3	123	3
USP20	123	4
CHPF	123	2
NCF1	123	2
AIG1	123	3
OR51T1	123	2
BASP1	123	2
OS9	123	2
ARHGEF33	123	2
NPY5R	123	2
AKAP3	123	3
TBC1D22A	123	3
SLC25A46	123	3
ANXA3	123	4
CUL4B	122	2
TBL2	122	3
APIP	122	3
ELF1	122	2
PIP5KL1	122	3
PLCH2	122	4
LIG4	122	2
TNFRSF4	122	2
GP6	122	2
TRAPPC12	122	2
SEMG2	122	3
LARP4B	122	2
SPTY2D1	122	2
MOXD1	122	3
UNC13A	122	3
ADCK1	122	2
FAM169A	122	1
MPP3	122	2
SYPL2	122	2
KIF1A	122	2
OR6P1	122	3
RSPO4	122	4
UBE3B	122	3
PSMB11	122	3
PKNOX2	122	3
ALB	121	4
TMEM89	121	2
BLVRB	121	2
STAT2	121	2
CDC42BPG	121	4
BCORL1	121	2
PTGER4	121	2
PLEKHM2	121	3
SPINT2	121	4
MLH1	121	2
C20orf194	121	3
ALOX12	121	3
GPR62	121	2
VPS13A	121	2
CHCHD7	121	3
TCN2	121	2
FLT4	121	3
RRP8	120	3
CAMSAP3	120	2
CMTM8	120	2
IQSEC3	120	2
DHTKD1	120	1
BEST4	120	3
C11orf24	120	2
ZNF524	120	4
RRBP1	120	4
LPAR4	120	2
EFR3B	120	2
PALLD	120	3
DUSP2	120	2
SORCS2	120	1
TRIM71	120	2
ZNF619	120	3
UPK3B	119	3
BEND3	119	3
CUBN	119	3
PDE1B	119	2
ACYP2	119	3
ASPA	119	4
MMP10	119	3
GPR144	119	3
ANO9	119	3
OR52E4	119	2
HBD	119	3
SLC16A13	119	3
HIST1H2AD	119	3
MMADHC	119	3
C9orf142	119	2
STAMBP	119	3
OR51D1	119	3
MS4A12	119	3
P2RY1	119	1
SAR1A	119	4
C16orf52	119	2
PDE6A	118	4
CENPE	118	2
C1orf50	118	3
44629	118	2
RGL1	118	2
TMEM126B	118	3
LARP6	118	3
FBXO25	118	2
TMED9	118	2
MLLT3	118	4
CAMKK1	118	3
ITLN2	118	3
DUSP19	118	2
FAM219A	118	2
LSMEM2	118	2
COL9A3	118	2
NR4A3	118	2
CYP7A1	118	3
ZNF786	118	1
CDK2AP1	118	2
GSK3B	118	4
KDM6A	118	1
RAB3A	117	2
OR52A1	117	4
PDCL	117	3
UBA6	117	2
TTC24	117	2
PKP4	117	2
COPS7A	117	3
GGT7	117	2
ADAMTS17	117	3
PRSS22	117	4
SLC25A11	117	4
GUK1	117	1
CADM2	117	3
ZNF142	117	2
OR13C3	117	4
PPP2R5B	117	4
GJB5	116	3
SMDT1	116	2
PEX16	116	2
HHATL	116	3
C10orf105	116	2
SLITRK4	116	3
ITPRIPL2	116	3
TAAR1	116	4
DEGS2	116	3
CNTLN	116	3
TBX10	116	4
SLC25A2	116	2
MAPKAPK5	116	2
TAS2R16	116	3
TUBB1	116	3
TUBGCP6	116	2
DYRK4	116	3
MEF2D	116	3
FAM13C	116	2
WNT3	116	2
RSPO3	116	2
CATSPER1	116	3
OVOL1	116	2
TMEM255A	116	2
VPS4A	116	2
PACRGL	116	2
RAG1	115	1
TPCN2	115	3
SLC25A18	115	2
LRRC16B	115	3
B4GALT5	115	4
OTUD1	115	2
HSD17B13	115	2
FAM207A	115	1
ICOSLG	115	3
OR9A4	115	4
THUMPD1	115	3
HECTD2	115	4
ICK	115	3
SLC9C1	115	2
SERPINA9	115	3
ZFP91	115	4
KRT34	115	3
ABCA9	115	3
CSF2	115	1
MAP7	115	4
EMP3	115	1
KRT84	115	3
SMIM13	115	4
KMT2C	115	4
OSBPL2	115	2
ADAM2	114	2
FRMD8	114	1
ITPKC	114	4
STC2	114	2
RCCD1	114	4
IFNL1	114	2
PRTFDC1	114	3
ESRP2	114	4
NEK1	114	4
LRP5	114	2
NF1	114	3
GPR4	114	3
MFSD9	114	1
LGALS1	114	4
PRSS36	114	2
RNF152	114	1
C1orf65	114	3
ARSF	114	3
ECEL1	114	2
TM4SF4	114	4
UBIAD1	114	1
TIMM8A	114	3
TNFRSF18	113	3
44813	113	2
IFT27	113	3
ENPP7	113	3
CD93	113	4
NTN4	113	2
TMEM87A	113	3
INS-IGF2	113	3
GDE1	113	3
ZSWIM1	113	3
TMEM106A	113	2
HSD17B1	113	1
GSG1	113	2
CEP164	113	2
PDK1	113	4
SLC39A2	113	4
WDR16	113	3
PRDM16	113	2
OR52E8	113	4
AFF1	113	3
OR51V1	113	2
PLXND1	113	3
TSNAXIP1	113	2
USP16	113	2
PNPLA5	113	3
APPBP2	112	3
SLC16A6	112	1
NFIB	112	4
SFR1	112	2
MPDZ	112	1
TEX29	112	2
GNG11	112	1
CSGALNACT1	112	2
CLDN10	112	2
IGFBPL1	112	3
SOX6	112	3
CSNK1A1L	112	2
FOXD2	112	2
OR13D1	112	4
EMR3	112	1
AK9	112	3
TAS2R9	112	3
PON1	112	4
MFSD7	112	2
PRR4	112	2
CTHRC1	112	4
TTC33	111	1
SLAMF8	111	4
MAGEA11	111	3
CSMD1	111	2
SYBU	111	2
COL23A1	111	1
C5orf51	111	2
LCN10	111	2
HNRNPUL2	111	2
ING3	111	1
LALBA	111	1
CD1E	111	2
FOXI2	111	3
ITGAL	111	3
SRBD1	111	1
C10orf54	111	3
NDUFV3	111	1
CCS	111	2
AGMAT	111	1
IVNS1ABP	111	2
ADAM18	111	2
CMC4	110	4
OR10Z1	110	2
KRTAP10-2	110	1
TBC1D25	110	4
CCDC108	110	1
NCBP1	110	1
TRIM7	110	2
GABRA3	110	3
RSPRY1	110	3
ADAM10	110	2
SKA2	110	2
DPYSL5	110	2
IL11RA	110	2
FFAR4	110	3
RIIAD1	110	3
GRM7	110	1
CSNK1G2	110	3
GPM6B	110	4
FDCSP	110	4
DNAJC1	110	3
OR10H5	110	2
C3orf35	110	3
HPGDS	109	3
MEPCE	109	2
CARNS1	109	3
ARIH2OS	109	1
LRCH4	109	2
D2HGDH	109	3
NKAIN1	109	4
TTC16	109	2
SLC2A2	109	2
DENND4A	109	4
MIA	109	2
RORA	109	4
PRH2	109	2
TMEM185B	109	2
TTC19	109	3
MSX1	109	2
ATL3	109	3
SEC14L2	109	3
ZNF621	109	2
DOK2	109	3
FGD5	109	3
RD3L	109	2
PERP	109	3
RGS8	109	3
SFTA3	109	4
METTL22	109	3
FMNL1	108	2
ZNF726	108	2
OR4C3	108	3
EPM2AIP1	108	3
DACH1	108	1
INHBA	108	3
TOM1L1	108	2
CDC7	108	1
ZAP70	108	3
KRTAP19-7	108	2
KLF2	108	3
CHCHD4	108	1
TDP2	108	2
XYLT2	108	2
ATP2B3	108	2
OR8D2	108	4
YTHDC2	108	4
NFRKB	108	1
CRY1	107	2
GUCA2A	107	2
TIMM21	107	3
MYEOV	107	3
ATP6V0D2	107	4
ZNF440	107	4
NECAP2	107	1
CMTR1	107	2
CD200R1	107	2
CSTF1	107	1
DGKA	107	4
FGFR4	107	4
CSTL1	107	3
MIDN	107	1
SERINC1	107	2
PTGES3	107	2
ACSM3	107	2
DRD4	107	2
DTNBP1	107	4
GHDC	107	3
PDE3B	107	1
GPR39	107	2
TMEM178B	107	1
ZNF331	107	2
PTPRD	107	3
GPRIN2	107	3
ANAPC16	107	1
LRRK2	107	2
FAM195A	107	2
CCDC71	107	2
STX2	107	2
44808	106	2
DGKB	106	2
C19orf68	106	2
ULK3	106	1
FBXL15	106	2
VSIG2	106	2
CNOT2	106	1
ZNF540	106	3
AGXT2	106	3
RTCA	106	2
ETFB	106	2
AGTR2	106	2
PDP2	106	2
VPS37C	106	2
BCL7B	106	3
PRAME	106	2
CYP27A1	106	2
ZNF674	106	3
RBM38	106	2
TBL1X	105	3
TTC21B	105	3
TPP1	105	2
MANF	105	3
C1orf200	105	4
FAM107A	105	2
BRINP1	105	2
GLTSCR1L	105	3
UNC5D	105	1
ATP11A	105	1
CYP51A1	105	1
ZNF836	105	3
KRTAP10-11	105	1
FAM183A	105	1
EPHB6	105	3
OR8H2	105	1
METTL18	105	3
CDC20B	105	2
CRYBB3	105	2
CXorf58	105	3
BMP10	105	3
ACRV1	105	3
NPC2	105	2
C1orf101	105	3
PANX2	105	3
ZNF3	105	3
NKX2-6	105	3
PRDM14	105	3
ATP13A1	105	1
XYLT1	105	1
APLNR	104	3
EZR	104	2
DEFA5	104	2
COL6A1	104	3
VGLL2	104	3
RXRB	104	3
NPEPL1	104	3
POU4F3	104	4
BTN3A3	104	2
OR6C4	104	2
ALDH1A2	104	3
LYG1	104	3
DUSP13	104	4
MAP3K12	104	3
SPOCK2	104	2
PIK3R2	104	2
USP46	104	2
NOBOX	104	4
S100P	104	2
OAT	104	3
SIT1	104	3
MED26	104	1
SLC25A44	104	2
TBL1XR1	104	3
PLIN2	104	2
AMOTL1	104	3
MSANTD4	103	3
ATP2B2	103	2
SLAMF1	103	3
B4GALNT4	103	4
NRXN2	103	2
CALCOCO1	103	2
OR9I1	103	2
CACNG3	103	2
DDX58	103	4
TGFA	103	1
TTC30B	103	4
TRABD2B	103	3
RNASE8	103	3
DLG1	103	2
CCDC88A	103	1
ZNF646	103	2
ZNF280C	103	3
NUSAP1	103	2
ZNF843	103	3
ATP5L2	103	1
GATM	103	4
GPD2	103	4
ABCB4	103	1
C9orf43	103	4
RBM41	103	2
THOC1	103	1
DESI1	103	2
PCP2	103	4
ZNF551	103	4
ZNF333	103	1
ZGPAT	103	2
CHMP4B	103	2
RBP2	102	2
TSKU	102	3
BRPF1	102	1
STXBP2	102	3
BECN1	102	2
AREL1	102	4
SLC25A17	102	4
IRF2BP1	102	2
NEUROG1	102	4
RUSC1	102	4
SLC22A6	102	3
INMT	102	3
RPL26L1	102	3
SLITRK6	102	3
PAPD5	102	3
AIRE	102	3
PPAP2C	102	3
TTC21A	102	2
KISS1R	102	3
ZNF462	102	2
ZBTB33	102	2
SPIN1	102	3
CRY2	102	3
PLCH1	102	2
ACOX3	102	3
ERO1L	102	2
OR10W1	102	4
OIT3	102	1
CBR3	102	2
ZNF263	102	4
TSNARE1	102	3
CLDN1	102	2
DDX43	102	3
PRPF40B	102	2
RASSF5	102	2
STRC	102	2
PANK4	102	2
HES7	102	2
CHST1	102	3
RUNDC3B	102	2
VAMP3	101	2
B3GALNT1	101	3
B3GNT6	101	3
APOC3	101	2
FBXL22	101	3
PIH1D2	101	2
MAP3K13	101	3
CARD14	101	2
RNF170	101	1
NPAP1	101	3
ZNF100	101	1
NSUN7	101	4
ABCA6	101	1
MARCKS	101	4
PLTP	101	2
FUBP3	101	3
MYOZ3	101	4
CD81	100	1
FCRLB	100	1
PGPEP1L	100	2
HAVCR1	100	2
HOXA13	100	4
RNASE1	100	3
POLR3GL	100	2
CCDC110	100	3
CAMKMT	100	3
CDC25A	100	2
CEP78	100	3
ZFP14	100	1
LRIT3	100	3
RBM15	100	3
KIAA2022	100	3
APOBEC3G	100	2
ELAVL4	100	2
CCNB3	100	1
NDUFV2	100	2
L1TD1	100	3
FBXO28	100	2
MEA1	100	2
ACAD11	100	3
ZNF275	100	2
TMEM132C	100	2
TCFL5	100	1
DENND5A	100	2
TAS2R1	99	2
PLEKHA3	99	2
C4orf3	99	2
HK3	99	2
BDNF	99	3
ZNF71	99	2
FAM71C	99	2
TTC9	99	2
GALK1	99	2
ANXA2	99	4
SCMH1	99	3
ALX4	99	3
TDRD15	99	4
ZKSCAN3	99	3
FMNL2	99	3
UGT8	99	3
P2RX7	99	4
RCE1	99	2
FBXL20	99	2
SET	99	2
SNX7	99	3
F7	99	2
SMAGP	99	4
ARHGAP1	99	3
KLHL32	99	3
BAG4	99	1
ZFY	99	3
OR4D9	99	2
AHNAK	99	4
MAP7D1	99	3
FEZF1	99	2
TMEM196	99	2
MRS2	99	2
ROBO3	99	1
SULT1B1	99	2
RXFP3	99	2
KIF26A	99	3
IQCC	99	2
ARHGEF15	99	3
TTLL1	99	2
NRTN	99	3
IRGC	98	3
NAT16	98	4
ZC3H10	98	2
POP5	98	1
CNKSR3	98	3
RNF183	98	1
ZNF804B	98	2
DUSP5	98	2
KCNIP1	98	3
BATF2	98	3
FAM131A	98	1
FAM111A	98	4
WTAP	98	2
ZNF860	98	2
NCOR2	98	3
AIMP1	98	2
DPF1	98	2
PIGL	98	2
[truncated: 13,099 more rows]
