# Supplementary material for: Paeniclostridium sordellii hemorrhagic toxin targets TMPRSS2 to induce colonic epithelial lesions
Source: Nat Commun. 2022 Jul 26;13:4331. doi: 10.1038/s41467-022-31994-x (PMC9321280; doi:10.1038/s41467-022-31994-x)
Supplement: Supplementary file 6 — Source Data [file 41467_2022_31994_MOESM6_ESM.xlsx]

## Sheet: Figure 1a
Toxin concentration (pM)	HeLa (%)						A549 (%)						U2OS (%)						SHSY5Y (%)						HepG2 (%)						786-O (%)						HT-29 (%)						Caco-2 (%)						MCF-7 (%)
9000	100	100	100	100	100	100	100	100	100	100	100	100	100	100	100	100	100	100	100	100	100	100	100	100	100	100	100	100	100	100	100	100	100	100	100	100	100	100	100	100	100	100	100	100	100	100	100	100	100
3000	100	100	100	100	100	100	100	100	100	100	100	100	100	100	100	100	100	100	100	100	100	100	100	100	100	100	100	100	100	100	100	100	100	100	100	100	100	100	100	100	100	100	100	100	100	100	100	100	100
1000	100	100	100	100	100	100	100	100	100	100	100	100	100	100	100	100	100	100	100	100	100	100	100	100	100	100	100	100	100	100	100	100	96	97.8	96.3	97.4	100	100	100	100	100	100	100	100	100	100	100	100	100
333	100	100	100	100	100	100	100	100	100	100	100	100	94.9	92.6	100	100	100	100	73.9	75.6	70.6	77.9	83.6	84	70.6	84.1	82.4	91.8	90	89.3	50	41.7	51.5	59	52.7	55.9	100	100	100	100	100	100	100	100	100	100	100	100	100
111	83.7	85.9	91.1	87.3	100	100	85.3	90.1	83.8	90	92.7	95.1	86.5	87.8	82.8	91	85.4	88.9	49.4	52.9	59.7	44	57.1	51	70.1	73.7	62.7	53.4	67.4	87.5	32.4	24.6	36.7	22.4	40	25	100	100	100	100	100	100	100	100	100	100	100	100	100
37	63.9	53.2	48.6	41.7	41.8	35.4	75.8	89.9	72.5	82	78.3	77.2	42.9	44.6	36.5	47.2	44.4	46	37.8	43.2	34.3	40.7	28.2	32.5	36.7	48.4	44.4	36.1	28.1	44.6	4.4	5.4	4.1	9.7	7.1	5.8	100	100	100	100	100	100	100	100	100	100	100	100	100
12.3	28.3	29.1	39.3	30.4	19.4	25.8	36.2	40.6	39.3	37.2	36.6	30.7	16.5	12.9	27.1	21.2	17	14.5	20	27.3	37.5	15.9	22.4	22.2	28.2	21	21.3	30	25.4	9.1	2.9	2.8	3.6	4.9	3.8	2	100	100	100	100	100	100	100	100	100	100	100	100	100
4.1	11.5	5.1	10	8	14.5	2.1	12.8	22.4	15.5	15.1	13.7	19.3	4.3	4.2	6.5	1.1	4.3	2.9	14	10.5	7.3	6.3	12.8	18.7	12.6	20.3	18.5	8.6	14.1	22.6	2.4	2.8	2.4	6.6	3.3	1.9	100	87.3	89.6	82.9	91.4	95.1	100	100	100	100	100	100	100
1.37	4	2.5	3.7	4.3	2.5	1.4	4.5	13.4	7.4	14.5	7.4	4.3	5	2.2	1.3	2.9	5.8	2.6	6.7	7.9	8.5	9.5	3.7	6.8	14.3	6.8	7.6	4.6	3.1	8.2	2.6	2.7	1.7	2.9	1.4	0	53.7	47.5	43.2	47	39.1	51.4	90.7	88.9	95.9	100	100	100	100
0.46	1.5	2.9	3.6	2.6	1.2	1.5	3.8	5	4.8	4.8	3.5	5.5	0	2.5	4.9	4.9	4.7	3.5	4.8	6.7	9.3	15.6	6.8	7.3	1.8	2.2	6	8.3	2.9	3.4	2.9	2.6	3	2.6	3	2.7	12.5	8.2	8.9	20.5	18.9	12	66.7	53.5	47.6	41.6	50.3	31.3	100
0.15	2.4	2.6	1.4	1.4	2.5	2.3	4.7	6.5	3	3.7	3.4	4.4	2.5	0	2.4	1.4	1.1	2.2	6.8	7.6	3.6	6.8	1.5	5.6	3.4	5.8	3.2	3.2	2.2	2	2.2	0	2.9	2.8	2.4	2.9	8.6	4	6.1	6.2	7.3	5.5	18	19.8	23.3	16.7	14.7	11.7	42.9
0.05																																					8	12.3	2.8	4.5	7	9	0	0	0	3.9	6.1	5.4	8.8
0.0167																																					4.2	2.5	5.1	5.7	7.8	8.7							0
0.006																																					2.3	8.9	3.6	1.7	2.6	3							1.6
[truncated: 5 more columns]

## Sheet: Figure 1e
Toxin concentration (pM)	control (%)						TMPRSS2 (%)						GMDS (%)						FUT4 (%)						SLC35C1 (%)						H2AFV (%)						UGT1A9 (%)						GPC2 (%)						CNOT1 (%)
9000	100	100	100	100	100	100	100	100	100	100	100	100	100	100	100	100	100	100	100	100	100	100	100	100	100	100	100	100	100	100	100	100	100	100	100	100	100	100	100	100	100	100	100	100	100	100	100	100	100
3000	100	100	100	100	100	100	100	100	100	100	100	100	100	100	100	100	100	100	100	100	100	100	100	100	100	100	100	100	100	100	100	100	100	100	100	100	100	100	100	100	100	100	100	100	100	100	100	100	100
1000	100	100	100	100	100	100	100	100	100	100	100	100	100	100	100	100	100	100	100	100	100	100	100	100	100	100	100	100	100	100	100	100	100	100	100	100	100	100	100	100	100	100	100	100	100	100	100	100	100
333	100	100	100	100	100	100	100	100	100	100	100	100	82.7	84.2	82.2	72.7	82.9	84.2	78.1	78.2	89.7	79.5	78.5	76.1	56.4	51.3	39	41.9	49.5	42.3	100	100	100	100	100	100	100	100	100	100	100	100	100	100	100	100	100	100	100
111	100	100	100	100	100	100	73.7	80	74.5	71.9	60	80	54.1	40.8	45.7	32.2	48.7	51.6	26.8	28.5	31.6	36.7	43.1	33.7	19	22.6	25.7	12.8	13	18.8	100	100	100	100	100	100	100	100	100	100	100	100	100	100	100	100	100	100	100
37	100	100	100	100	100	100	33.4	32.7	27.7	30.4	35.4	41.5	19.3	11.9	15.2	18.4	20.6	15.6	21.5	21.9	15.1	22.9	17.6	16	16.3	10.9	8	9.7	14.5	13.3	100	100	100	100	100	100	100	100	100	100	100	100	100	100	100	100	100	100	100
12.3	100	100	100	100	100	100	13	8.3	15.4	9.3	16.9	19.4	15.1	14.5	12.2	13	11.8	12.1	12.2	14.5	12.2	11.8	15.4	12.1	11.9	8.8	7.4	12.1	12.9	16.2	100	100	100	82.5	91.2	94.6	100	100	100	100	91.9	91.4	90.4	100	100	100	91	100	100
4.1	75.3	53.3	58.4	60.7	67.7	53.9	6.9	2.9	9	4.4	8.7	5.4	8.9	5.6	9.5	8.8	8.1	10.4	11	13.4	9.2	11.4	9.1	7.9	11.1	10.1	11.2	8.9	8.8	8.9	70.5	81.8	76	74.6	72.4	65.6	90.9	73	70.8	75.8	80	80.4	83.5	87.4	83.9	76.6	80.2	89.2	84.2
1.37	40.9	27.9	21.8	33.8	35.7	37.8	7.9	6.7	5.8	4.5	7.1	3.8	5	5.8	3.9	5.7	8.9	7	5.8	7.1	9.1	8.8	7.2	10.3	6.5	8.3	8.8	7.3	6.6	7.4	50.4	58.5	64.9	44.2	41.2	39.6	56	58	50.7	64.5	53.9	38.4	36.8	24.1	45.6	30.2	23.9	29.5	67.8
0.46	13.5	11	18.1	11.5	15.2	14.7	6.9	4.9	6.1	5	4.1	6.7	8.9	7.1	8.7	4.8	5.9	7.1	4.2	7.4	4.9	3.9	3.3	3.8	5	4.4	5.3	6	5.7	4	18.3	20.7	18.9	17.9	15.9	20.4	21.6	37.2	12.2	22.5	14.7	25.4	14.3	12.8	10.1	13.2	14.7	8.4	18.2
0.15	8.9	9.8	12.4	10.3	8.9	5.8																									17.8	6.7	9.9	8	8.6	9.1	10.6	13.6	17.6	5.6	18.2	9.6	7.6	6.3	9.3	9.7	5.8	3.1	26
0.05																															3.5	3.3	4.3	6.6	2.5	3.1	8.9	9	8.1	10.2	9.2	8.2	4	5.9	6.1	5.7	3.3	3.9	13.5
0.0167																															2.6	3.7	4.8	8.8	3.8	5.9	9.1	8.9	7.4	9.1	7.8	9.4	4	5.7	3.9	5.1	3.8	4.7	14.1
[truncated: 5 more columns]

## Sheet: Figure 1f
CR50 (pM)
control	TMPRSS2	GMDS	FUT4	SLC35C1	H2AFV	UGT1A9	GPC2	CNOT1
2.034	64.34	118.3	205	321.7	1.657	1.306	1.902	1.218
3.977	57.6	151	206.5	338.7	1.204	1.152	2.241	2.129
4.044	69.32	141.6	164.9	415.8	1.163	1.892	1.666	1.613
3.057	66.52	202.4	170.8	381.3	1.981	1.211	2.369	1.273
2.566	76.16	129.8	154.3	355.9	1.974	1.585	2.4	1.358
3.016	48.65	124.6	189.8	394.6	2.233	1.962	1.979	2.234

## Sheet: Figure 2a
[TcsH] (pM)	WT (%)						FUT KO #25 (%)						FUT KO #29 (%)						GMDS KO #13 (%)						SLC35C1 KO #2 (%)						SLC35C1 KO #5 (%)						TMPRSS2 KO #3 (%)
0	0	0	0	0	0	0	0	0	0	0	0	0	0	0	0	0	0	0	0	0	0	0	0	0	0	0	0	0	0	0	0	0	0	0	0	0	0	0	0	0	0	0
0.02	3.125	0	0	0	0	2.32558	4.08163	0	1.47059	1.66667	3.38983	0	0	0	0	0	0	0	1.47059	3.94737	0	0	0	3.77359	0	0	0	0	0	1.78571	0.990099	1.03093	0	0	0	0	0	0	0	0	0	2.94118
0.016667	3.33333	2.22222	6.06061	1.96078	6.55738	7.5	0	0	1.9802	1.17647	2.98508	0	0	0	0	0	0	0	5.76923	0	0	3.33333	5	0	3.1746	0	0	0	0	0	0	0	0	0	0	0	0	0	0	0	0	0
0.066667	8.97436	9.25926	13.4615	7.40741	9.83607	9.80392	0	0	0	2.58621	2.83019	3.7594	1.55039	1.9802	0	0	0	0	0	0	0	3.65854	4.16667	2.73973	0	0	0	0	0	0	0	0	0	0	0	0	0	0	0	0	2.85714	0
0.166667	27.1186	21.2766	19.4444	34.6154	30	44.7368	0	0	0	0	1.96078	1.85185	1.0989	1.92308	0	1.63934	2.63158	0	2.06186	2.12766	0	0	2.66667	3.61446	1.42857	0	0	0	0	0	1.44928	0	0	0	0	0	5.88235	0	0	0	0	0
0.466667	90.3846	87.3563	81.6326	86.6667	82.716	79.1667	0	0	0	2.80374	2.34375	4.54545	4.21053	2.88462	1.90476	2.08333	3.19149	0	0	0	9.80392	4.6875	7.89474	1.25	2.5641	1.14942	0	0	0	0	1.11111	1.0101	0	0	0	0	2.32558	5.12821	0	0	0	7.89474
1.36667	93.3333	92.1053	96.3415	94.2857	100	100	2.5974	2.58621	3.1746	2.53165	3.15789	0	5.55556	5.88235	5.50459	5.26316	4.34783	3.44828	4.16667	3.53982	4.7619	9.21053	5.83333	6.81818	0	0	0	0	0	0	1.40845	0	0	0	0	0	0	0	0	0	4.7619	4.65116
4.1	100	100	100	100	100	100	3.52941	4.6729	4.3956	2.22222	2.58621	0	8.42105	6.89655	9.34579	7.62712	8.08081	6.66667	12.3288	8.33333	12.5	8.51064	10.2273	10.8108	0	0	0	0	0	0	3.06122	2.91262	0	0	0	0	22.2222	20	37.5	20.4546	26.6667	10
12.3333	100	100	100	100	100	100	5.71429	22.9167	15.126	19.6078	14.7368	15.4762	11.2245	11.6071	15	11.3333	10.9091	17.0213	15.4639	23.4043	21.5385	17.6471	13.1313	28.3333	7.57576	19.3548	9.87654	8.16327	6.55738	4.47761	6.49351	10.8108	8.98876	5.47945	2.94118	6.57895	76.9231	80	80.5556	83.3333	80.9524	77.7778
37	100	100	100	100	100	100	80.5195	41.129	62.5	76.8421	61.7647	76.1905	72.9167	62.931	52.2522	59.1667	50	54.4118	73.5294	56.8807	69.5238	77.3333	76.8293	71.7949	26.4706	27.8688	42.8571	48.1482	27.027	18.2796	14.1176	14.2857	16	16	13.3333	23.4043	96.875	100	91.8919	80	92.5	88.2353
111	100	100	100	100	100	100	83.6364	88.75	91.8367	91.2621	100	86.747	83.871	85.3658	91.0448	87.3016	89.8148	86.087	72.6316	68.6747	73.75	79.3478	67.4157	77.1739	86.6667	80.4878	73.1707	80.9524	83.3333	84.6154	91.5493	91.1765	85.0746	90.7216	89.3939	85.5072	90.9091	90	94.2857	89.4737	92.8571	97.4359
333	100	100	100	100	100	100	95.8763	96.5517	100	100	100	100	93.1372	93.75	94.3925	88.2353	86.3636	89.7727	88.2353	89.5349	89.3333	100	100	93.75	85.7143	93.4783	91.6667	91.9355	91.5254	91.4286	97.0588	97.7528	94.8052	96.3855	97.5	100	95	97.4359	91.4286	95.2381	89.2857	91.1765
1000	100	100	100	100	100	100	100	100	100	100	100	100	96.7213	100	100	100	100	100	97.5	100	100	100	100	100	94.8276	100	100	100	100	100	100	100	100	100	100	100	100	95.4545	95	97.8723	97.4359	100

## Sheet: Figure 3b
MCF-7 (%)			HT-29 (%)
Camostat	TcsH	Camostat+TcsH	Camostat	TcsH	Camostat+TcsH
3.2	84.3	83.3	3.9	55	51
3.6	82	80	4	53.5	67
4.3	86.5	90.1	7.8	61.6	73
3	92.4	94.1	2.9	64.3	54.6
3.2	92.1	95.5	4	61.6	60.5
4.3	88.5	82	3.2	69.7	46.4

## Sheet: Figure 3d
Mock	Tmprss2	Tmprss4	Tmprss5	Tmprss13
0	1	0.111111	0	0
0	1	0.117647	0	0
0.181818	1	0.230769	0.1	0
0	1	0.166667	0	0.111111
0	1	0	0	0.181818
0.111111	1	0.181818	0.272727	0.125

## Sheet: Figure 3f
TcsH 10pM	TMPRSS2R255Q 800pM : TcsH 10pM	TMPRSS2R255Q 4nM : TcsH 10pM	TMPRSS2R255Q 20nM : TcsH 10pM	TMPRSS2R255Q 100nM : TcsH 10pM	TMPRSS21-255 100nM : TcsH 10pM
0.909091	0.5	0.275862	0.25	0.086957	0.633333
0.708333	0.466667	0.458333	0.148148	0.052632	0.814815
0.791667	0.5	0.333333	0.307692	0	0.59375
0.666667	0.575758	0.416667	0.1	0	0.766667
0.772727	0.576923	0.25	0.133333	0	0.9
0.857143	0.558824	0.380952	0.133333	0.043478	0.869565

## Sheet: Figure 3i
Time (s)	Fc-TMPRSS2106-492/R255Q+TcsH	Fc-TMPRSS2106-492/R255Q+TcsL	Fc-TMPRSS2106-255+TcsH	Fc-TMPRSS2106-255+TcsL
0	0.030522	0	0.796825	0.817878
0.2	0.035269	-0.00444	0.798487	0.810495
0.4	0.037094	0.002289	0.803487	0.815472
0.6	0.034961	0.005089	0.798058	0.817095
0.8	0.034787	-0.00158	0.796984	0.818758
1	0.03877	-0.00237	0.799453	0.814947
1.2	0.03578	-0.00064	0.800089	0.811891
1.4	0.038447	-0.00452	0.806483	0.820215
1.6	0.037692	-0.00129	0.796401	0.8167
1.8	0.032691	0.00149	0.802856	0.816467
2	0.040082	-0.00617	0.811652	0.82061
2.2	0.038703	-0.00847	0.804703	0.81312
2.4	0.032955	-0.00283	0.801862	0.81782
2.6	0.035325	-0.00641	0.804411	0.818433
2.8	0.034975	-0.00227	0.801624	0.811463
3	0.031518	-0.0019	0.805944	0.821778
3.2	0.041044	-0.00591	0.807846	0.825924
3.4	0.034712	-0.00559	0.807152	0.817046
3.6	0.034232	-0.00308	0.808595	0.815409
3.8	0.0349	-0.00192	0.807446	0.815748
4	0.040273	-0.00514	0.806438	0.816794
4.2	0.037651	0.000846	0.808656	0.823432
4.4	0.036099	-0.00446	0.805497	0.819089
4.6	0.039795	-0.00568	0.806245	0.81427
4.8	0.039251	-0.00293	0.807701	0.813922
5	0.035517	0.001701	0.80865	0.818507
5.2	0.04145	-0.00537	0.812242	0.81711
5.4	0.035816	-0.01109	0.811326	0.815669
5.6	0.037895	-0.00422	0.811476	0.8195
5.8	0.038682	-0.00637	0.811658	0.817614
6	0.032941	-0.0063	0.812297	0.813021
6.2	0.035087	0.001658	0.810655	0.817345
6.4	0.039792	-0.00872	0.811774	0.821237
6.6	0.037194	-0.00571	0.81374	0.814376
6.8	0.036795	-0.00092	0.808115	0.817883
7	0.037535	-0.00828	0.80661	0.824323
7.2	0.036966	-0.00542	0.810025	0.821394
7.4	0.036172	-0.00219	0.813509	0.814561
7.6	0.039044	-0.00425	0.81689	0.817598
7.8	0.037308	-0.00941	0.811262	0.814462
8	0.035712	-0.00886	0.811108	0.81343
8.2	0.037238	-0.01191	0.813407	0.818096
8.4	0.040197	-0.0073	0.810703	0.816075
8.6	0.033988	0.003155	0.81363	0.817479
8.8	0.035033	-0.0032	0.808972	0.816462
9	0.04254	-0.00619	0.813332	0.814928
9.2	0.037335	-0.00571	0.81705	0.82017
9.4	0.0331	-0.00187	0.813166	0.826517
9.6	0.036677	-0.00755	0.813011	0.820237
9.8	0.03827	-0.01085	0.814744	0.814101
10	0.037447	-0.00633	0.817004	0.824233
10.2	0.039794	-0.01003	0.811436	0.82478
10.4	0.033604	-0.00423	0.813345	0.816176
10.6	0.032074	-0.00553	0.811359	0.818702
10.8	0.044827	-0.0081	0.816814	0.821332
11	0.037716	-0.00663	0.809244	0.818593
11.2	0.033527	-0.00528	0.809981	0.822819
11.4	0.037853	-0.00099	0.816249	0.824447
11.6	0.041473	-0.00568	0.820103	0.815731
11.8	0.038605	-0.00333	0.818734	0.816741
12	0.03577	-0.00288	0.81431	0.825527
12.2	0.032584	-0.00604	0.82089	0.816616
12.4	0.032987	-0.00368	0.811213	0.814129
12.6	0.040247	-0.00154	0.814789	0.821614
12.8	0.042267	-0.00603	0.81317	0.817066
13	0.035189	-0.0057	0.812996	0.820052
13.2	0.038506	-0.00531	0.811768	0.820966
13.4	0.041863	-0.00652	0.817439	0.819298
13.6	0.039894	-0.01016	0.814813	0.82006
13.8	0.030441	-0.00474	0.812766	0.82883
14	0.039279	-0.00917	0.814448	0.817702
14.2	0.038422	-0.00455	0.818596	0.815713
14.4	0.033597	-0.0037	0.812992	0.823709
14.6	0.034733	-0.00905	0.812046	0.823585
14.8	0.035041	-0.00612	0.814429	0.823504
15	0.036888	-0.0012	0.813381	0.816058
15.2	0.039024	-0.00649	0.815971	0.820493
15.4	0.04022	-0.00826	0.817915	0.819958
15.6	0.033096	-0.00305	0.818474	0.820978
15.8	0.037855	-0.00539	0.814322	0.822216
16	0.037309	-0.01075	0.814441	0.813285
16.2	0.039527	-0.00295	0.818994	0.825583
16.4	0.036247	-0.0086	0.816789	0.82587
16.6	0.037207	-0.00757	0.813789	0.817354
16.8	0.038733	-0.00644	0.817956	0.813824
17	0.038438	-0.00665	0.814222	0.822926
17.2	0.038853	-0.00486	0.816798	0.824082
17.4	0.03651	-0.00244	0.821227	0.815666
17.6	0.036874	-0.00411	0.820028	0.824857
17.8	0.042689	-0.00781	0.814057	0.817292
18	0.03713	-0.0028	0.820434	0.817869
18.2	0.032285	-0.00424	0.816231	0.824226
18.4	0.035332	-0.00921	0.814573	0.818934
18.6	0.037536	-0.0057	0.813085	0.81677
18.8	0.036928	-0.00726	0.814558	0.824755
19	0.031999	-0.00599	0.818632	0.826292
19.2	0.032992	-0.00442	0.817216	0.817026
19.4	0.03559	-0.00988	0.814207	0.817675
19.6	0.04188	-0.01031	0.817545	0.823259
19.8	0.033652	-0.00455	0.813825	0.821724
20	0.038561	-0.00211	0.812257	0.824646
20.2	0.037153	-0.0116	0.815069	0.821254
20.4	0.038349	-0.01492	0.81339	0.81377
20.6	0.036299	-0.00398	0.815143	0.82145
20.8	0.030044	-0.00488	0.819901	0.82651
21	0.040323	-0.00789	0.817073	0.820123
21.2	0.037289	-0.00297	0.816691	0.822882
21.4	0.038007	-0.0049	0.81539	0.829077
21.6	0.037762	-0.01154	0.813959	0.82224
21.8	0.034127	-0.00414	0.816671	0.821923
22	0.041223	-0.00461	0.818319	0.823997
22.2	0.039601	-0.01021	0.816088	0.826412
22.4	0.031915	-0.00393	0.814435	0.824238
22.6	0.031004	-0.00303	0.814325	0.828949
22.8	0.033812	-0.00795	0.82056	0.814964
23	0.034416	-0.0091	0.816263	0.81445
23.2	0.03378	-0.00334	0.814694	0.832853
23.4	0.03086	-0.007	0.816464	0.819928
23.6	0.040688	-0.01076	0.818562	0.818227
23.8	0.037651	-0.00442	0.810749	0.825677
24	0.03626	-0.00657	0.815908	0.825533
24.2	0.031583	-0.0097	0.81268	0.822663
24.4	0.035648	-0.00439	0.81301	0.825899
24.6	0.04202	-0.00854	0.8154	0.822707
24.8	0.034527	-0.01059	0.820421	0.824768
25	0.031452	-0.00542	0.816856	0.82406
25.2	0.034206	-0.00791	0.814575	0.82665
25.4	0.037046	-0.01241	0.81254	0.821154
25.6	0.036402	-0.0096	0.812843	0.820721
25.8	0.034064	-0.00957	0.815919	0.828796
26	0.035003	-0.00955	0.818643	0.819246
26.2	0.028439	-0.01084	0.818424	0.821893
26.4	0.043434	-0.00789	0.816278	0.822592
26.6	0.038027	-0.00948	0.818254	0.819597
26.8	0.035285	-0.00342	0.818103	0.824711
27	0.028739	-0.00326	0.813122	0.822676
27.2	0.041857	-0.01044	0.817461	0.819983
27.4	0.03331	-0.00698	0.820349	0.82203
27.6	0.031157	-0.00178	0.817713	0.825777
27.8	0.03126	-0.01186	0.818158	0.822966
28	0.035834	-0.00989	0.811847	0.815262
28.2	0.038965	-0.00409	0.822386	0.82375
28.4	0.03558	-0.00833	0.814671	0.828686
28.6	0.032715	-0.00965	0.815361	0.82
28.8	0.031757	-0.00247	0.815478	0.823032
29	0.03845	-0.00985	0.817727	0.824656
29.2	0.039266	-0.01769	0.81856	0.826292
29.4	0.033892	-0.00695	0.815816	0.827044
29.6	0.030622	-0.01094	0.815949	0.826326
29.8	0.039171	-0.01242	0.816619	0.82252
30	0.035517	-0.00301	0.818224	0.827027
30.2	0.032799	-0.00766	0.815068	0.826677
30.4	0.034358	-0.00869	0.814288	0.818526
30.6	0.029334	-0.00553	0.818414	0.824927
30.8	0.040641	-0.00573	0.81337	0.818613
31	0.036315	-0.01571	0.817297	0.822491
31.2	0.032966	-0.00452	0.814339	0.825361
31.4	0.032171	-0.00409	0.81787	0.825802
31.6	0.038064	-0.0122	0.816693	0.823995
31.8	0.032692	-0.00758	0.815858	0.820637
32	0.033202	-0.00609	0.815959	0.82711
32.2	0.033826	-0.00923	0.815673	0.825621
32.4	0.035427	-0.00642	0.822501	0.819514
32.6	0.037593	-0.00466	0.814173	0.823349
32.8	0.033622	-0.00897	0.818928	0.826528
33	0.034861	-0.0101	0.811318	0.823672
33.2	0.031279	-0.00867	0.81524	0.82074
33.4	0.035792	-0.00913	0.813586	0.822991
33.6	0.031969	-0.01409	0.813507	0.821881
33.8	0.027971	-0.00142	0.818557	0.832342
34	0.035882	-0.00562	0.817579	0.821645
34.2	0.038521	-0.01644	0.813708	0.821589
34.4	0.033508	-0.0066	0.8129	0.824235
34.6	0.035865	-0.01016	0.815536	0.8277
34.8	0.031747	-0.00949	0.815464	0.821677
35	0.033547	-0.00297	0.815509	0.818805
35.2	0.035293	-0.00903	0.818136	0.831301
35.4	0.035457	-0.009	0.814555	0.824559
35.6	0.030281	-0.00719	0.813802	0.823675
35.8	0.029546	-0.00701	0.81777	0.828563
36	0.038906	-0.0102	0.816811	0.81861
36.2	0.033996	-0.0075	0.81417	0.825145
36.4	0.027523	-0.005	0.815123	0.834076
36.6	0.035369	-0.0146	0.815421	0.820954
36.8	0.040056	-0.01008	0.820285	0.817951
37	0.035225	-0.00932	0.813726	0.830717
37.2	0.035624	-0.01552	0.819532	0.826279
37.4	0.033858	-0.00605	0.813906	0.826431
37.6	0.034391	-0.00733	0.815521	0.825887
37.8	0.038401	-0.01006	0.817097	0.824672
38	0.034606	-0.01468	0.814288	0.826127
38.2	0.026572	-0.0063	0.818313	0.829634
38.4	0.031276	-0.01148	0.816961	0.827162
38.6	0.039648	-0.00785	0.812184	0.824001
38.8	0.033964	-0.00834	0.811717	0.818821
39	0.031658	-0.00998	0.815685	0.835501
39.2	0.028408	-0.00816	0.817751	0.826058
39.4	0.033461	-0.00742	0.816188	0.821012
39.6	0.033134	-0.0117	0.814076	0.830548
39.8	0.032931	-0.01378	0.810787	0.825311
40	0.03402	-0.00454	0.821666	0.828634
40.2	0.032619	-0.00803	0.817347	0.824171
40.4	0.038622	-0.01331	0.812968	0.818216
40.6	0.032577	-0.00849	0.818239	0.825936
40.8	0.030683	-0.00817	0.813928	0.828696
41	0.036365	-0.0101	0.817665	0.823648
41.2	0.031681	-0.00838	0.815113	0.821526
41.4	0.031216	-0.01011	0.814254	0.827647
41.6	0.032905	-0.01253	0.812579	0.831727
41.8	0.029686	-0.01071	0.814874	0.823797
42	0.028839	-0.00979	0.81754	0.82592
42.2	0.036104	-0.01204	0.810875	0.825048
42.4	0.031241	-0.00814	0.813168	0.82195
42.6	0.025986	-0.00761	0.815851	0.821712
42.8	0.031562	-0.01578	0.817134	0.823417
43	0.035978	-0.01029	0.815338	0.816836
43.2	0.027812	-0.01068	0.811883	0.828109
43.4	0.031779	-0.00426	0.816421	0.830292
43.6	0.031075	-0.01306	0.819933	0.817488
43.8	0.028887	-0.00917	0.815057	0.821817
44	0.031961	-0.0089	0.813521	0.828328
44.2	0.032579	-0.01184	0.815141	0.822922
44.4	0.028524	-0.01361	0.81895	0.816878
44.6	0.030416	-0.00861	0.812649	0.824445
44.8	0.037484	-0.01381	0.813791	0.820645
45	0.034074	-0.00515	0.813026	0.822722
45.2	0.023171	-0.00725	0.814169	0.827456
45.4	0.032459	-0.016	0.817851	0.818866
45.6	0.033467	-0.01075	0.811691	0.819317
45.8	0.031779	-0.00771	0.813525	0.829033
46	0.028138	-0.01431	0.811655	0.825321
46.2	0.031003	-0.01093	0.815211	0.816278
46.4	0.035504	-0.01057	0.813876	0.823978
46.6	0.028414	-0.01518	0.810819	0.830686
46.8	0.029508	-0.01498	0.811132	0.831906
47	0.027792	-0.00305	0.816452	0.824993
47.2	0.030583	-0.01321	0.811583	0.823533
47.4	0.036506	-0.01882	0.812949	0.822363
47.6	0.028971	-0.00787	0.810012	0.826162
47.8	0.023408	-0.00699	0.815125	0.830893
48	0.026914	-0.01388	0.816211	0.818797
48.2	0.031197	-0.01215	0.814993	0.819498
48.4	0.032638	-0.01083	0.811983	0.826497
48.6	0.027449	-0.0081	0.812972	0.821341
48.8	0.029849	-0.01284	0.81553	0.82133
49	0.032509	-0.01257	0.8161	0.819456
49.2	0.033243	-0.02025	0.811446	0.824978
49.4	0.026061	-0.01176	0.813218	0.825021
49.6	0.02665	-0.00861	0.813566	0.824916
49.8	0.033957	-0.01358	0.815125	0.823775
50	0.034312	-0.0126	0.813943	0.822101
50.2	0.028312	-0.00904	0.814139	0.829439
50.4	0.027815	-0.01204	0.817114	0.830135
50.6	0.029598	-0.01371	0.811744	0.824901
50.8	0.028379	-0.01067	0.809094	0.829876
51	0.028825	-0.01468	0.810823	0.831107
51.2	0.032332	-0.01247	0.813416	0.823651
51.4	0.027211	-0.01083	0.816477	0.822933
51.6	0.034715	-0.01578	0.814389	0.825185
51.8	0.032061	-0.0151	0.815208	0.822237
52	0.029108	-0.00896	0.816492	0.824996
52.2	0.02934	-0.00494	0.812636	0.824656
52.4	0.034132	-0.02012	0.813475	0.815338
52.6	0.030489	-0.01031	0.813916	0.818059
52.8	0.026106	-0.01067	0.812103	0.830598
53	0.027602	-0.01701	0.80933	0.822778
53.2	0.032087	-0.01189	0.810726	0.819098
53.4	0.028501	-0.01452	0.809407	0.821141
53.6	0.030405	-0.01769	0.809752	0.822587
53.8	0.026524	-0.01207	0.816172	0.820223
54	0.027458	-0.01124	0.815654	0.821895
54.2	0.031558	-0.01595	0.818847	0.819897
54.4	0.0335	-0.01353	0.814094	0.825785
54.6	0.021293	-0.01038	0.812391	0.826429
54.8	0.02845	-0.01601	0.808875	0.825639
55	0.032041	-0.0129	0.811568	0.819888
55.2	0.028944	-0.01524	0.812569	0.823936
55.4	0.029845	-0.01502	0.809795	0.828417
55.6	0.022376	-0.01703	0.808108	0.820392
55.8	0.026463	-0.01219	0.816016	0.824501
56	0.033919	-0.01393	0.811884	0.826049
56.2	0.034736	-0.01431	0.811831	0.822288
56.4	0.030608	-0.01354	0.812355	0.827264
56.6	0.028533	-0.00964	0.814462	0.827064
56.8	0.029508	-0.01256	0.815373	0.816431
57	0.026893	-0.00922	0.812318	0.81804
57.2	0.023463	-0.01279	0.810012	0.829715
57.4	0.025951	-0.01681	0.809353	0.822925
57.6	0.026238	-0.00983	0.814306	0.819876
57.8	0.026658	-0.01365	0.808293	0.819675
58	0.029912	-0.01331	0.807038	0.825493
58.2	0.026127	-0.01247	0.811495	0.817776
58.4	0.02388	-0.01213	0.815377	0.821978
58.6	0.034217	-0.01377	0.810471	0.826039
58.8	0.028846	-0.01459	0.80832	0.81893
59	0.029569	-0.01166	0.809776	0.828536
59.2	0.031384	-0.01129	0.812149	0.82231
59.4	0.029775	-0.01861	0.812476	0.815966
59.6	0.027787	-0.01496	0.812522	0.82184
59.8	0.026366	-0.01583	0.812072	0.831233
60	0.08016	0.165813	0.818468	0.840318
60.2	0.117134	0.205243	0.82655	0.84562
60.4	0.158071	0.246623	0.843384	0.863404
60.6	0.209556	0.282423	0.844665	0.869997
60.8	0.246485	0.319992	0.85382	0.877371
61	0.289023	0.362685	0.864772	0.894589
61.2	0.330438	0.400678	0.875879	0.901885
61.4	0.371041	0.430497	0.884093	0.904992
61.6	0.410452	0.475423	0.893413	0.918743
61.8	0.448765	0.505259	0.89405	0.930905
62	0.484805	0.54548	0.910631	0.939385
62.2	0.51643	0.578014	0.91171	0.952519
62.4	0.558712	0.607967	0.928344	0.9598
62.6	0.58985	0.636909	0.931679	0.96112
62.8	0.618702	0.670148	0.939226	0.975879
63	0.650633	0.706286	0.956306	0.992171
63.2	0.683458	0.726097	0.961079	0.988828
63.4	0.711708	0.762134	0.965094	1.00395
63.6	0.739002	0.78984	0.977916	1.01507
63.8	0.768571	0.812032	0.982259	1.02305
64	0.794422	0.840751	0.9917	1.02346
64.2	0.826735	0.86457	0.998113	1.0418
64.4	0.854286	0.887969	1.00471	1.04674
64.6	0.870663	0.909805	1.01804	1.05961
64.8	0.902401	0.933491	1.02312	1.06628
65	0.926769	0.957294	1.03221	1.07651
65.2	0.946875	0.97567	1.03541	1.08521
65.4	0.96765	1.00226	1.04132	1.09294
65.6	0.984923	1.02436	1.0557	1.09675
65.8	1.00844	1.04203	1.0563	1.10747
66	1.02686	1.06226	1.06186	1.11742
66.2	1.048	1.07926	1.07155	1.12616
66.4	1.06435	1.09644	1.08196	1.12998
66.6	1.07859	1.11337	1.08922	1.13883
66.8	1.10505	1.12962	1.0953	1.15166
67	1.1203	1.14281	1.10242	1.15684
67.2	1.12908	1.16303	1.10776	1.16348
67.4	1.14836	1.17644	1.11773	1.17346
67.6	1.16575	1.18793	1.12261	1.17047
67.8	1.17647	1.20518	1.13004	1.1878
68	1.19355	1.22286	1.1344	1.19629
68.2	1.20988	1.22862	1.14113	1.19688
68.4	1.22022	1.24049	1.14688	1.20097
68.6	1.23731	1.25943	1.15281	1.21854
68.8	1.24411	1.27034	1.15721	1.22486
69	1.25513	1.27717	1.1696	1.22757
69.2	1.26843	1.29468	1.17461	1.2382
69.4	1.28964	1.30327	1.17867	1.24191
69.6	1.29587	1.31702	1.18851	1.24857
69.8	1.30238	1.32817	1.19589	1.25544
70	1.3115	1.33504	1.20502	1.2698
70.2	1.33161	1.34597	1.21048	1.26742
70.4	1.33474	1.36058	1.21023	1.2776
70.6	1.34848	1.36937	1.22085	1.28441
70.8	1.35571	1.37712	1.2221	1.28929
71	1.3666	1.38504	1.23395	1.29404
71.2	1.3762	1.398	1.23905	1.30174
71.4	1.38523	1.4038	1.24247	1.30906
71.6	1.39242	1.41323	1.25025	1.31471
71.8	1.40103	1.41798	1.25551	1.32485
72	1.41874	1.42619	1.26773	1.3207
72.2	1.41939	1.44236	1.26731	1.33363
72.4	1.42702	1.44488	1.27544	1.33779
72.6	1.43932	1.45294	1.28614	1.34497
72.8	1.44496	1.46223	1.28721	1.35004
73	1.45325	1.46974	1.29479	1.36149
73.2	1.45927	1.47964	1.29884	1.36579
73.4	1.46551	1.48504	1.30203	1.36678
73.6	1.4711	1.48804	1.31503	1.37837
73.8	1.48143	1.49971	1.31331	1.3855
74	1.49006	1.50248	1.32156	1.38776
74.2	1.48769	1.50978	1.33129	1.40057
74.4	1.50664	1.51489	1.33046	1.39898
74.6	1.51619	1.52454	1.34009	1.407
74.8	1.51716	1.52971	1.34158	1.41609
75	1.52016	1.5322	1.35138	1.42036
75.2	1.52482	1.54069	1.36268	1.41486
75.4	1.53739	1.54694	1.35948	1.43017
75.6	1.54796	1.55102	1.36567	1.43664
75.8	1.54936	1.55462	1.36472	1.43989
76	1.55608	1.56607	1.37446	1.44128
76.2	1.55692	1.56769	1.38796	1.45017
76.4	1.56711	1.57206	1.38485	1.44933
76.6	1.5681	1.58323	1.38701	1.46489
76.8	1.57021	1.58758	1.39671	1.46865
77	1.58024	1.5933	1.40285	1.47509
77.2	1.58448	1.59649	1.40916	1.47112
77.4	1.59065	1.60264	1.41003	1.48042
77.6	1.59047	1.60764	1.42121	1.48725
77.8	1.59762	1.614	1.42262	1.49197
78	1.60201	1.61697	1.42804	1.50312
78.2	1.61027	1.62218	1.43297	1.5067
78.4	1.61474	1.62636	1.43802	1.50888
78.6	1.61945	1.62959	1.44357	1.51927
78.8	1.62779	1.63649	1.45009	1.51963
79	1.63111	1.63824	1.45209	1.52133
79.2	1.6321	1.64703	1.45728	1.5331
79.4	1.63908	1.64945	1.46332	1.53788
79.6	1.64333	1.65116	1.46977	1.53577
79.8	1.64731	1.65853	1.47228	1.54596
80	1.65243	1.65983	1.4735	1.55057
80.2	1.65257	1.66623	1.47537	1.55343
80.4	1.65772	1.66993	1.48453	1.56222
80.6	1.66226	1.67216	1.49202	1.56383
80.8	1.67162	1.67823	1.49451	1.56237
81	1.6714	1.68473	1.49752	1.57265
81.2	1.67647	1.68483	1.50364	1.57513
81.4	1.68228	1.68655	1.50577	1.57347
81.6	1.68266	1.6883	1.51135	1.58071
81.8	1.6841	1.69991	1.51614	1.58702
82	1.69138	1.69921	1.52283	1.59248
82.2	1.69949	1.70266	1.52276	1.59457
82.4	1.69885	1.71077	1.52776	1.60498
82.6	1.70331	1.71328	1.53534	1.60769
82.8	1.70686	1.71618	1.54371	1.61077
83	1.70983	1.71913	1.54353	1.61971
83.2	1.71696	1.72112	1.55002	1.62102
83.4	1.71834	1.72235	1.5506	1.62542
83.6	1.71701	1.73001	1.55126	1.62961
83.8	1.72103	1.73163	1.5626	1.63614
84	1.72823	1.73763	1.56645	1.63328
84.2	1.73146	1.7435	1.56441	1.63943
84.4	1.73579	1.74332	1.57021	1.65192
84.6	1.73731	1.74776	1.57813	1.64875
84.8	1.73999	1.75527	1.58485	1.65843
85	1.74691	1.75111	1.58545	1.65778
85.2	1.74679	1.75831	1.58432	1.66228
85.4	1.74984	1.76063	1.59172	1.67155
85.6	1.7538	1.76138	1.5999	1.67247
85.8	1.76313	1.76487	1.6017	1.67048
86	1.76228	1.77082	1.60533	1.67369
86.2	1.75891	1.77452	1.61026	1.68658
86.4	1.76214	1.77242	1.61057	1.68669
86.6	1.77036	1.77633	1.61665	1.69128
86.8	1.77112	1.78106	1.62253	1.69585
87	1.77728	1.77849	1.62399	1.70026
87.2	1.77367	1.78693	1.62547	1.70522
87.4	1.77707	1.78928	1.62931	1.7044
87.6	1.78835	1.79095	1.63152	1.71475
87.8	1.79078	1.79549	1.6357	1.71128
88	1.78715	1.80095	1.64279	1.72087
88.2	1.791	1.80274	1.64555	1.7177
88.4	1.79669	1.80066	1.65606	1.72114
88.6	1.80163	1.80418	1.65419	1.72781
88.8	1.80149	1.80455	1.66173	1.73237
89	1.80181	1.80972	1.65792	1.73114
89.2	1.80564	1.81402	1.66332	1.73988
89.4	1.81373	1.81579	1.66536	1.7438
89.6	1.81777	1.81996	1.66756	1.74513
89.8	1.81395	1.82401	1.67691	1.75154
90	1.81599	1.8258	1.68038	1.75377
90.2	1.82477	1.82459	1.68284	1.75472
90.4	1.82457	1.82984	1.68749	1.75262
90.6	1.82294	1.8329	1.69282	1.76703
90.8	1.8298	1.8338	1.693	1.76128
91	1.82578	1.83037	1.70394	1.76674
91.2	1.83269	1.84181	1.69881	1.77186
91.4	1.83305	1.84552	1.7056	1.77886
91.6	1.8321	1.8416	1.70315	1.77667
91.8	1.83811	1.8496	1.71164	1.78119
92	1.84767	1.85048	1.71398	1.78652
92.2	1.84561	1.8521	1.71825	1.78757
92.4	1.84496	1.85406	1.72001	1.79735
92.6	1.85593	1.85198	1.7272	1.8008
92.8	1.85745	1.85826	1.73096	1.79765
93	1.8532	1.86243	1.72797	1.80296
93.2	1.85371	1.86322	1.73398	1.80562
93.4	1.86427	1.8646	1.73718	1.80791
93.6	1.8575	1.87307	1.7378	1.80842
93.8	1.86355	1.8683	1.73632	1.81421
94	1.86391	1.87123	1.74077	1.81627
94.2	1.86552	1.87668	1.75096	1.81801
94.4	1.87139	1.87718	1.75624	1.82502
94.6	1.87788	1.87596	1.749	1.82304
94.8	1.8761	1.88105	1.75869	1.82393
95	1.87168	1.88628	1.7574	1.83313
95.2	1.88092	1.8899	1.76749	1.83175
95.4	1.87832	1.88968	1.76996	1.83301
95.6	1.88669	1.89087	1.76709	1.84324
95.8	1.88806	1.89257	1.77055	1.84976
96	1.88695	1.89643	1.77646	1.84229
96.2	1.88966	1.89508	1.77988	1.84919
96.4	1.89621	1.89598	1.78359	1.85066
96.6	1.8955	1.89982	1.77988	1.85177
96.8	1.89143	1.9029	1.78389	1.8548
97	1.9013	1.90236	1.79266	1.86316
97.2	1.90129	1.90588	1.79014	1.85703
97.4	1.89966	1.91228	1.79429	1.8617
97.6	1.89993	1.90917	1.79709	1.87735
97.8	1.90996	1.91646	1.80292	1.86629
98	1.90974	1.91481	1.80084	1.87123
98.2	1.91335	1.91329	1.80657	1.87172
98.4	1.91411	1.91968	1.81266	1.86903
98.6	1.90795	1.92119	1.81242	1.88326
98.8	1.91841	1.92368	1.81551	1.88591
99	1.92076	1.92511	1.81566	1.88236
99.2	1.92001	1.92569	1.8192	1.8844
99.4	1.9168	1.92757	1.82038	1.89183
99.6	1.92375	1.92815	1.82874	1.88883
99.8	1.92974	1.93307	1.83011	1.89354
100	1.92634	1.93354	1.83124	1.89887
100.2	1.93	1.93759	1.82931	1.89739
100.4	1.929	1.93467	1.84183	1.89383
100.6	1.93207	1.94098	1.8437	1.90282
100.8	1.93631	1.94223	1.83925	1.91056
101	1.94026	1.94216	1.84204	1.91086
101.2	1.93077	1.9436	1.84385	1.91457
101.4	1.94043	1.94275	1.84885	1.91243
101.6	1.94617	1.9511	1.84857	1.91296
101.8	1.94335	1.94995	1.85146	1.92485
102	1.94945	1.95205	1.85925	1.92701
102.2	1.95053	1.95275	1.85773	1.9156
102.4	1.94663	1.95339	1.86017	1.91807
102.6	1.95372	1.95737	1.86342	1.92902
102.8	1.95145	1.96023	1.86664	1.92931
103	1.94973	1.95845	1.87108	1.93483
103.2	1.96317	1.9637	1.87329	1.93538
103.4	1.95948	1.95863	1.86962	1.9381
103.6	1.95525	1.96769	1.87406	1.93868
103.8	1.95974	1.96925	1.88246	1.94511
104	1.964	1.97036	1.88099	1.94623
104.2	1.96496	1.97122	1.88662	1.94812
104.4	1.96431	1.97	1.88411	1.95236
104.6	1.96537	1.9746	1.88762	1.95304
104.8	1.97206	1.97247	1.88916	1.95095
105	1.973	1.97765	1.89044	1.95436
105.2	1.97452	1.98381	1.89486	1.96445
105.4	1.97743	1.97999	1.89095	1.95818
105.6	1.97591	1.98634	1.90142	1.96443
105.8	1.97965	1.97963	1.90203	1.9645
106	1.98328	1.98299	1.90836	1.96846
106.2	1.98174	1.98794	1.90532	1.97464
106.4	1.98502	1.99126	1.90746	1.97303
106.6	1.98638	1.98496	1.90755	1.97471
106.8	1.98558	1.98823	1.91894	1.97455
107	1.9909	1.99321	1.91172	1.98453
107.2	1.9902	1.99562	1.92194	1.97243
107.4	1.98894	1.99058	1.91588	1.9826
107.6	1.99393	1.99605	1.91929	1.98503
107.8	1.99181	1.99626	1.91973	1.9846
108	1.9912	2.00264	1.9277	1.98997
108.2	1.99563	2.00388	1.92712	1.99187
108.4	2.00465	2.00346	1.93174	1.98846
108.6	2.00427	2.0065	1.93102	1.99249
108.8	1.99824	2.00661	1.93459	2.00138
109	2.00338	2.00778	1.937	1.99964
109.2	2.01182	2.00701	1.93675	1.9974
109.4	2.00709	2.01261	1.93874	2.00058
109.6	2.01131	2.01362	1.94132	2.00416
109.8	2.01065	2.01133	1.94391	2.00256
110	2.00136	2.01352	1.94913	2.00727
110.2	2.01382	2.02099	1.95111	2.00985
110.4	2.01498	2.01481	1.95185	2.00785
110.6	2.01116	2.02198	1.95039	2.01432
110.8	2.0188	2.01837	1.95557	2.0139
111	2.02058	2.0217	1.95612	2.01335
111.2	2.0196	2.03396	1.95776	2.0175
111.4	2.01677	2.02281	1.95536	2.02617
111.6	2.01846	2.02856	1.96043	2.0265
111.8	2.02451	2.02472	1.96229	2.02165
112	2.03046	2.02949	1.96873	2.02903
112.2	2.02817	2.02886	1.96686	2.02487
112.4	2.0294	2.03062	1.97006	2.0285
112.6	2.02654	2.03604	1.97712	2.0354
112.8	2.03531	2.03059	1.97598	2.0274
113	2.03419	2.04039	1.96968	2.0284
113.2	2.03414	2.03859	1.97431	2.04251
113.4	2.03666	2.04046	1.97551	2.03809
113.6	2.03386	2.04329	1.98572	2.03465
113.8	2.03824	2.04427	1.98558	2.04045
114	2.04003	2.04173	1.98198	2.04462
114.2	2.03672	2.04043	1.985	2.04286
114.4	2.03853	2.04805	1.99093	2.04868
114.6	2.0445	2.04581	1.99466	2.0454
114.8	2.0455	2.05146	1.99085	2.05036
115	2.03916	2.05219	1.99339	2.05393
115.2	2.04836	2.05412	1.99638	2.05519
115.4	2.05248	2.0531	1.99427	2.05317
115.6	2.04304	2.0588	1.99392	2.05599
115.8	2.05312	2.05677	2.00319	2.0646
116	2.05516	2.05761	2.00436	2.05738
116.2	2.05197	2.06089	2.00841	2.05837
116.4	2.05658	2.06128	2.00928	2.06515
116.6	2.06208	2.06031	2.00689	2.06573
116.8	2.05285	2.06571	2.00436	2.06484
117	2.05647	2.07265	2.01579	2.07037
117.2	2.06716	2.06327	2.01186	2.06795
117.4	2.0634	2.06935	2.01319	2.07524
117.6	2.06048	2.0703	2.01299	2.07224
117.8	2.06249	2.0644	2.01853	2.07374
118	2.0667	2.06861	2.02464	2.07518
118.2	2.0688	2.07153	2.02214	2.07507
118.4	2.0657	2.06857	2.02048	2.08047
118.6	2.06706	2.07295	2.02823	2.07511
118.8	2.06717	2.07357	2.02666	2.08339
119	2.07354	2.07188	2.0322	2.08272
119.2	2.07694	2.07273	2.02456	2.08557
119.4	2.07048	2.08418	2.03633	2.08868
119.6	2.07762	2.07916	2.02902	2.08439
119.8	2.07851	2.07942	2.03302	2.08444
120	2.08149	2.08135	2.0348	2.09474
120.2	2.07154	2.08128	2.03664	2.0966
120.4	2.08027	2.08209	2.03721	2.09106
120.6	2.08313	2.08646	2.04455	2.09074
120.8	2.08696	2.08837	2.04269	2.09912
121	2.08437	2.08857	2.03951	2.09427
121.2	2.07999	2.0859	2.04249	2.10251
121.4	2.08302	2.09056	2.04745	2.10294
121.6	2.09363	2.09013	2.0483	2.1023
121.8	2.08774	2.09341	2.05015	2.10632
122	2.08214	2.09682	2.0526	2.10823
122.2	2.09831	2.09319	2.05103	2.1049
122.4	2.09805	2.10092	2.0534	2.1071
122.6	2.0943	2.09812	2.05443	2.11422
122.8	2.0907	2.09775	2.05775	2.11017
123	2.09544	2.10062	2.05545	2.11181
123.2	2.10181	2.10387	2.06214	2.11253
123.4	2.09875	2.10081	2.06113	2.11761
123.6	2.09374	2.10195	2.06239	2.11992
123.8	2.09786	2.10531	2.06919	2.12396
124	2.10472	2.10465	2.06698	2.12332
124.2	2.09946	2.10154	2.06681	2.11429
124.4	2.09903	2.11152	2.06724	2.12111
124.6	2.10003	2.11174	2.07378	2.12972
124.8	2.10604	2.10953	2.07555	2.12089
125	2.10998	2.10738	2.07973	2.12443
125.2	2.11084	2.116	2.07441	2.13457
125.4	2.11125	2.11199	2.07677	2.13096
125.6	2.11146	2.11744	2.08071	2.13025
125.8	2.10914	2.11522	2.08204	2.13191
126	2.11634	2.11496	2.08055	2.1315
126.2	2.11316	2.12089	2.08283	2.13756
126.4	2.10857	2.11848	2.08427	2.13682
126.6	2.11749	2.116	2.0845	2.13791
126.8	2.11665	2.12042	2.09023	2.13563
127	2.11501	2.12534	2.09233	2.14218
127.2	2.11596	2.12286	2.08772	2.1439
127.4	2.11966	2.12351	2.09036	2.14217
127.6	2.11962	2.12353	2.09657	2.14558
127.8	2.12514	2.12048	2.09289	2.14811
128	2.11939	2.12452	2.09563	2.14637
128.2	2.12302	2.12836	2.09535	2.15104
128.4	2.13151	2.13147	2.09898	2.15229
128.6	2.13213	2.13159	2.09652	2.14786
128.8	2.12282	2.13233	2.10074	2.15493
129	2.11986	2.13093	2.10112	2.15858
129.2	2.13298	2.13532	2.10569	2.15471
129.4	2.13401	2.13099	2.11016	2.15295
129.6	2.13554	2.13362	2.10902	2.16299
129.8	2.12954	2.13734	2.10388	2.15877
130	2.13507	2.13803	2.10891	2.15814
130.2	2.13414	2.14151	2.11091	2.16401
130.4	2.13912	2.14271	2.11073	2.16097
130.6	2.13598	2.14038	2.11326	2.16128
130.8	2.13678	2.14518	2.12031	2.16448
131	2.14672	2.14046	2.11321	2.16729
131.2	2.14151	2.14697	2.11696	2.16466
131.4	2.13987	2.1466	2.11823	2.17071
131.6	2.14109	2.14764	2.11973	2.1685
131.8	2.14542	2.14773	2.11973	2.16672
132	2.1411	2.15258	2.12297	2.17052
132.2	2.14585	2.14835	2.12453	2.17977
132.4	2.14706	2.14675	2.12451	2.17308
132.6	2.14107	2.1537	2.1281	2.17867
132.8	2.14978	2.15691	2.1307	2.17432
133	2.15087	2.15437	2.1284	2.17707
133.2	2.14687	2.15077	2.12895	2.17787
133.4	2.15179	2.15384	2.13372	2.18143
133.6	2.15717	2.15427	2.12722	2.1784
133.8	2.15019	2.15789	2.13471	2.17326
134	2.15191	2.16394	2.13593	2.18879
134.2	2.15409	2.15934	2.13144	2.17839
134.4	2.15205	2.15857	2.13672	2.18305
134.6	2.16054	2.1645	2.13841	2.18952
134.8	2.16055	2.16018	2.13656	2.187
135	2.15627	2.16594	2.14222	2.19083
135.2	2.15692	2.16518	2.14744	2.18889
135.4	2.16188	2.1643	2.14498	2.19168
135.6	2.16367	2.16397	2.14683	2.18929
135.8	2.15735	2.16969	2.14586	2.19565
136	2.16519	2.16588	2.15176	2.19759
136.2	2.16186	2.1658	2.14919	2.19172
136.4	2.16657	2.17131	2.14492	2.19825
136.6	2.16735	2.17098	2.14698	2.20012
136.8	2.16763	2.1696	2.15315	2.19792
137	2.16453	2.17234	2.15513	2.20402
137.2	2.17253	2.17193	2.15719	2.2015
137.4	2.17724	2.17988	2.1505	2.20412
137.6	2.16384	2.17336	2.15461	2.20311
137.8	2.17435	2.17337	2.15768	2.20966
138	2.18106	2.17851	2.16037	2.20299
138.2	2.17512	2.18217	2.15803	2.2073
138.4	2.17395	2.1822	2.16059	2.213
138.6	2.16883	2.18052	2.16502	2.20861
138.8	2.1768	2.18316	2.16181	2.20794
139	2.17685	2.18723	2.16602	2.21045
139.2	2.17992	2.17913	2.1649	2.21056
139.4	2.17364	2.18536	2.16806	2.20699
139.6	2.17829	2.18235	2.16855	2.21462
139.8	2.1853	2.18847	2.17042	2.21703
140	2.18233	2.18709	2.16909	2.21666
140.2	2.18219	2.18799	2.17188	2.22008
140.4	2.18563	2.18212	2.17243	2.21219
140.6	2.18733	2.18863	2.17805	2.21624
140.8	2.18587	2.18947	2.17059	2.21892
141	2.19226	2.1868	2.17397	2.22271
141.2	2.1873	2.19164	2.17737	2.22576
141.4	2.18728	2.19604	2.17702	2.22459
141.6	2.19019	2.18974	2.18239	2.22284
141.8	2.19348	2.19402	2.17848	2.21753
142	2.18098	2.1936	2.18174	2.22566
142.2	2.19225	2.19268	2.18534	2.2332
142.4	2.1946	2.19597	2.18296	2.22619
142.6	2.19149	2.19899	2.18529	2.2322
142.8	2.19375	2.1981	2.18828	2.2386
143	2.19405	2.19625	2.18775	2.23107
143.2	2.19386	2.20423	2.18934	2.22564
143.4	2.19722	2.20289	2.18674	2.23439
143.6	2.20017	2.20074	2.1844	2.23203
143.8	2.19399	2.21124	2.19146	2.23564
144	2.20075	2.20546	2.19063	2.23688
144.2	2.20546	2.20299	2.19301	2.23096
144.4	2.19949	2.20236	2.19565	2.23269
144.6	2.19699	2.2112	2.19848	2.24442
144.8	2.20466	2.20709	2.19832	2.24154
145	2.20504	2.20738	2.19917	2.23199
145.2	2.20855	2.21322	2.20161	2.24231
145.4	2.20605	2.20889	2.19729	2.24126
145.6	2.20295	2.20985	2.20251	2.24322
145.8	2.20803	2.21461	2.20226	2.24912
146	2.21195	2.2079	2.19904	2.25
146.2	2.20949	2.212	2.20262	2.24278
146.4	2.2104	2.21486	2.19942	2.24829
146.6	2.21125	2.21611	2.20332	2.25022
146.8	2.21554	2.21341	2.20685	2.24333
147	2.21194	2.22189	2.20764	2.24956
147.2	2.20926	2.21947	2.2097	2.25677
147.4	2.21422	2.2133	2.20762	2.24949
147.6	2.21248	2.21869	2.20882	2.25499
147.8	2.21316	2.21746	2.21436	2.25564
148	2.21743	2.21919	2.20829	2.25219
148.2	2.21422	2.22212	2.212	2.24984
148.4	2.2164	2.22565	2.21305	2.25805
148.6	2.22166	2.22242	2.21583	2.25417
148.8	2.21879	2.22421	2.21121	2.2547
149	2.2165	2.22491	2.2212	2.25983
149.2	2.22471	2.22451	2.22113	2.25808
149.4	2.22242	2.2261	2.21638	2.25218
149.6	2.22684	2.22988	2.22313	2.26259
149.8	2.21771	2.22615	2.22113	2.26358
150	2.22597	2.22428	2.22778	2.26686
150.2	2.2253	2.23129	2.22666	2.26709
150.4	2.22762	2.22911	2.22172	2.26536
150.6	2.22591	2.22878	2.22591	2.26373
150.8	2.22366	2.23599	2.22769	2.26997
151	2.22983	2.23152	2.2258	2.27152
151.2	2.23276	2.23093	2.22932	2.26659
151.4	2.23361	2.23778	2.23129	2.2689
151.6	2.22618	2.2364	2.23142	2.27543
151.8	2.23169	2.23926	2.22919	2.27087
152	2.23061	2.23874	2.23368	2.27054
152.2	2.23112	2.24298	2.23491	2.27482
152.4	2.23414	2.2391	2.23575	2.27164
152.6	2.23286	2.23976	2.23401	2.26956
152.8	2.23426	2.24118	2.23165	2.27588
153	2.24055	2.24159	2.23733	2.27359
153.2	2.23659	2.24712	2.23886	2.27604
153.4	2.23459	2.24365	2.2365	2.27991
153.6	2.2393	2.24021	2.23845	2.27896
153.8	2.24445	2.24332	2.23874	2.27672
154	2.24199	2.24133	2.24013	2.28396
154.2	2.24041	2.24284	2.24069	2.27969
154.4	2.24252	2.2451	2.24561	2.28491
154.6	2.24434	2.24603	2.24613	2.28202
154.8	2.24295	2.24619	2.24338	2.28352
155	2.24533	2.24867	2.24385	2.2871
155.2	2.24363	2.24698	2.24918	2.28398
155.4	2.25223	2.24753	2.24604	2.28722
155.6	2.24939	2.24661	2.25026	2.28166
155.8	2.24299	2.25191	2.24899	2.2908
156	2.24414	2.25404	2.25085	2.29275
156.2	2.25361	2.25209	2.25312	2.28843
156.4	2.25234	2.2545	2.24996	2.28963
156.6	2.24625	2.25659	2.25196	2.28896
156.8	2.25137	2.25394	2.25469	2.29466
157	2.25279	2.25468	2.25797	2.28937
157.2	2.25227	2.25621	2.25879	2.29504
157.4	2.26022	2.25822	2.25151	2.29502
157.6	2.2473	2.25559	2.25755	2.29363
157.8	2.25184	2.26074	2.25835	2.29635
158	2.26198	2.25577	2.25411	2.29709
158.2	2.25656	2.26044	2.2626	2.29316
158.4	2.26009	2.26421	2.25513	2.29862
158.6	2.25177	2.25997	2.26008	2.30269
158.8	2.26349	2.25729	2.26105	2.29666
159	2.26116	2.25588	2.26324	2.3024
159.2	2.25626	2.26324	2.26655	2.30706
159.4	2.25653	2.26465	2.26742	2.30257
159.6	2.25939	2.26489	2.26533	2.30363
159.8	2.26164	2.26836	2.26346	2.29828
160	2.26802	2.26365	2.26403	2.30483
160.2	2.2576	2.26887	2.26588	2.30965
160.4	2.26241	2.26747	2.27095	2.30394
160.6	2.27095	2.2658	2.27299	2.30464
160.8	2.26197	2.27126	2.27436	2.30089
161	2.26477	2.27211	2.27427	2.31176
161.2	2.26501	2.2715	2.27482	2.30692
161.4	2.27038	2.27486	2.27503	2.30512
161.6	2.27022	2.27401	2.27058	2.31121
161.8	2.26899	2.27328	2.27272	2.30994
162	2.26447	2.27163	2.27422	2.30862
162.2	2.26701	2.27599	2.28166	2.31323
162.4	2.27403	2.27035	2.27543	2.30872
162.6	2.27554	2.2726	2.2793	2.30999
162.8	2.26975	2.27941	2.28007	2.31783
163	2.26834	2.27491	2.2792	2.31515
163.2	2.27434	2.27685	2.28353	2.31489
163.4	2.27269	2.28083	2.27768	2.31699
163.6	2.2739	2.27707	2.28323	2.32097
163.8	2.27255	2.27571	2.28158	2.31503
164	2.27848	2.28276	2.28631	2.32247
164.2	2.27642	2.27883	2.28858	2.32095
164.4	2.28384	2.27548	2.28391	2.31817
164.6	2.27528	2.28149	2.28609	2.32039
164.8	2.28228	2.28106	2.28661	2.32369
165	2.28299	2.28193	2.28669	2.3214
165.2	2.27913	2.28485	2.28559	2.31271
165.4	2.2809	2.287	2.28837	2.33227
165.6	2.28246	2.28076	2.28923	2.32384
165.8	2.28768	2.28673	2.28974	2.32711
166	2.28135	2.28929	2.28807	2.32545
166.2	2.28084	2.29443	2.29177	2.33267
166.4	2.28157	2.28883	2.28912	2.32366
166.6	2.28355	2.29139	2.29413	2.33035
166.8	2.29079	2.28946	2.30051	2.33392
167	2.28539	2.2891	2.29333	2.32605
167.2	2.28514	2.29288	2.30151	2.33321
167.4	2.2886	2.29174	2.29406	2.33229
167.6	2.28797	2.28995	2.29547	2.33276
167.8	2.29052	2.29612	2.29389	2.33531
168	2.29134	2.28942	2.30039	2.33466
168.2	2.28638	2.29051	2.29384	2.33172
168.4	2.29173	2.29174	2.30032	2.33535
168.6	2.29645	2.29289	2.29733	2.3341
168.8	2.28908	2.29572	2.3037	2.32352
169	2.28816	2.29611	2.30355	2.33595
169.2	2.29398	2.29752	2.30297	2.34445
169.4	2.29938	2.29608	2.30546	2.33455
169.6	2.29512	2.29929	2.30335	2.33627
169.8	2.29519	2.30227	2.30302	2.34565
170	2.29287	2.30025	2.30981	2.33795
170.2	2.29711	2.30143	2.30714	2.33728
170.4	2.29902	2.30313	2.3078	2.33807
170.6	2.29787	2.30213	2.3056	2.34342
170.8	2.2986	2.30493	2.30696	2.34132
171	2.30394	2.30602	2.31055	2.34565
171.2	2.3024	2.30315	2.30823	2.34415
171.4	2.29883	2.3047	2.30819	2.34345
171.6	2.29899	2.30764	2.31248	2.34552
171.8	2.30178	2.30715	2.31416	2.34524
172	2.30306	2.30841	2.31483	2.3396
172.2	2.30694	2.30616	2.31291	2.35145
172.4	2.30273	2.30794	2.31601	2.35502
172.6	2.30315	2.30977	2.31514	2.34414
172.8	2.30681	2.31302	2.31816	2.34722
173	2.31075	2.31018	2.31916	2.35211
173.2	2.30723	2.30815	2.31538	2.34397
173.4	2.30525	2.31619	2.31548	2.3493
173.6	2.30861	2.31322	2.32139	2.34754
173.8	2.30938	2.30927	2.32077	2.35026
174	2.30528	2.31297	2.3198	2.35315
174.2	2.30859	2.31611	2.32072	2.35705
174.4	2.31285	2.31693	2.31745	2.35358
174.6	2.30994	2.31722	2.32245	2.35511
174.8	2.31484	2.3199	2.3228	2.35811
175	2.30918	2.31648	2.32157	2.35749
175.2	2.31084	2.32053	2.3225	2.35671
175.4	2.3101	2.31988	2.32555	2.35811
175.6	2.3202	2.3208	2.32725	2.35821
175.8	2.30908	2.31952	2.32438	2.35731
176	2.31505	2.32309	2.3267	2.36036
176.2	2.31281	2.32003	2.32876	2.36589
176.4	2.32069	2.32091	2.33213	2.35599
176.6	2.32139	2.31992	2.32655	2.35989
176.8	2.31881	2.32468	2.32819	2.36058
177	2.31638	2.32509	2.33022	2.36057
177.2	2.32247	2.32471	2.33161	2.36266
177.4	2.31834	2.32433	2.33383	2.36636
177.6	2.32169	2.32148	2.33346	2.35697
177.8	2.31668	2.32706	2.33358	2.36663
178	2.32337	2.33011	2.3405	2.36319
178.2	2.3276	2.3221	2.33441	2.3655
178.4	2.32039	2.33048	2.33492	2.36931
178.6	2.32021	2.32621	2.33353	2.3672
178.8	2.32796	2.3291	2.33629	2.36624
179	2.3292	2.32533	2.33915	2.35982
179.2	2.32684	2.33201	2.33781	2.36917
179.4	2.3207	2.3255	2.34151	2.36457
179.6	2.3266	2.33063	2.33888	2.36249
179.8	2.32912	2.33227	2.33426	2.36894
180	2.32748	2.33106	2.34014	2.37516
180.2	2.32507	2.32889	2.34172	2.37512
180.4	2.33112	2.33603	2.34274	2.37988
180.6	2.33145	2.33312	2.3483	2.37162
180.8	2.33288	2.33421	2.3426	2.36835
181	2.33012	2.33837	2.345	2.37753
181.2	2.33222	2.33546	2.34768	2.37624
181.4	2.33803	2.33912	2.34748	2.37179
181.6	2.33462	2.33494	2.34299	2.37607
181.8	2.33335	2.33972	2.34554	2.38001
182	2.33557	2.33541	2.34906	2.37647
182.2	2.33037	2.34014	2.35183	2.3795
182.4	2.33785	2.33617	2.34874	2.38269
182.6	2.33792	2.33897	2.35462	2.37734
182.8	2.33576	2.34037	2.35086	2.37558
183	2.33584	2.34369	2.35297	2.37887
183.2	2.338	2.33923	2.35119	2.37999
183.4	2.3397	2.34524	2.35633	2.37803
183.6	2.33326	2.34149	2.35254	2.38155
183.8	2.33473	2.34275	2.35046	2.38406
184	2.33703	2.34361	2.35295	2.38206
184.2	2.34359	2.34889	2.35288	2.38363
184.4	2.34185	2.33677	2.35068	2.38787
184.6	2.33936	2.34431	2.35502	2.38334
184.8	2.33785	2.3453	2.35848	2.38461
185	2.34258	2.34479	2.35665	2.38674
185.2	2.34586	2.34573	2.35563	2.38406
185.4	2.33941	2.34652	2.35519	2.39128
185.6	2.34127	2.3471	2.35641	2.393
185.8	2.34622	2.34625	2.36484	2.38382
186	2.34666	2.35258	2.35873	2.39265
186.2	2.3479	2.34525	2.36233	2.39371
186.4	2.34188	2.35563	2.36428	2.38429
186.6	2.3464	2.35334	2.36279	2.38476
186.8	2.34882	2.35331	2.35942	2.39043
187	2.35415	2.35003	2.36479	2.38758
187.2	2.34993	2.35132	2.36471	2.39003
187.4	2.347	2.35548	2.36765	2.39196
187.6	2.35269	2.35047	2.36854	2.38881
187.8	2.34975	2.35413	2.3698	2.38649
188	2.34624	2.35769	2.36423	2.39758
188.2	2.35041	2.35151	2.372	2.39222
188.4	2.35437	2.36252	2.37193	2.39228
188.6	2.35254	2.35819	2.36856	2.39681
188.8	2.35375	2.35532	2.36943	2.39433
189	2.35404	2.35521	2.37069	2.39195
189.2	2.35565	2.35643	2.36977	2.40101
189.4	2.36281	2.35943	2.37078	2.3937
189.6	2.35975	2.35787	2.37132	2.39281
189.8	2.35158	2.36432	2.36982	2.40841
190	2.35813	2.35946	2.37441	2.39946
190.2	2.35943	2.36617	2.37547	2.39483
190.4	2.3589	2.36429	2.37256	2.40007
190.6	2.35427	2.36094	2.37049	2.40155
190.8	2.35342	2.36485	2.38058	2.39783
191	2.35781	2.36543	2.38042	2.40125
191.2	2.36406	2.36752	2.37569	2.40859
191.4	2.36498	2.36486	2.37465	2.39699
191.6	2.35704	2.36907	2.37622	2.40474
191.8	2.36526	2.36832	2.378	2.40423
192	2.36693	2.36254	2.37861	2.39895
192.2	2.3668	2.37419	2.38381	2.39888
192.4	2.3612	2.37396	2.37868	2.40541
192.6	2.36695	2.36713	2.38048	2.40876
192.8	2.36238	2.37065	2.38208	2.40745
193	2.3654	2.37161	2.38172	2.41029
193.2	2.36284	2.37123	2.37968	2.40864
193.4	2.36615	2.37006	2.38221	2.40673
193.6	2.36214	2.37577	2.38464	2.41234
193.8	2.37037	2.37288	2.38582	2.40881
194	2.36499	2.36464	2.37952	2.40708
194.2	2.36286	2.3758	2.38498	2.40899
194.4	2.37073	2.36923	2.3827	2.40858
194.6	2.37215	2.37494	2.38866	2.40623
194.8	2.37345	2.37939	2.38711	2.41189
195	2.36967	2.37239	2.38471	2.41164
195.2	2.37852	2.37499	2.38998	2.4093
195.4	2.37271	2.37467	2.39019	2.41417
195.6	2.37878	2.37499	2.38528	2.41376
195.8	2.36892	2.37256	2.38943	2.41077
196	2.36746	2.3806	2.39159	2.41687
196.2	2.3709	2.37778	2.39194	2.41672
196.4	2.37997	2.37862	2.39047	2.41161
196.6	2.37094	2.38149	2.38997	2.41642
196.8	2.36804	2.37629	2.38734	2.41804
197	2.37655	2.37729	2.39015	2.41606
197.2	2.3776	2.37932	2.39364	2.41554
197.4	2.37767	2.38531	2.39414	2.41433
197.6	2.37678	2.37857	2.39378	2.41748
197.8	2.37783	2.38232	2.39545	2.41832
198	2.38196	2.3822	2.39347	2.42051
198.2	2.38311	2.37919	2.39928	2.42134
198.4	2.37725	2.38294	2.39527	2.4158
198.6	2.37785	2.38121	2.3968	2.42229
198.8	2.38268	2.38487	2.40004	2.42272
199	2.38991	2.3871	2.39603	2.41777
199.2	2.38037	2.38961	2.40059	2.42509
199.4	2.37759	2.38362	2.39927	2.42693
199.6	2.38248	2.38535	2.40348	2.41742
199.8	2.38639	2.38925	2.40542	2.4227
200	2.38412	2.38561	2.39611	2.42368
200.2	2.38404	2.38452	2.39844	2.42454
200.4	2.3872	2.39111	2.40166	2.42311
200.6	2.38628	2.39308	2.40227	2.42273
200.8	2.3871	2.38837	2.40771	2.42293
201	2.38615	2.39449	2.40438	2.42604
201.2	2.3842	2.39514	2.40376	2.42982
201.4	2.39323	2.39315	2.40901	2.42517
201.6	2.39442	2.38843	2.40538	2.42368
201.8	2.3886	2.39305	2.40849	2.43018
202	2.38554	2.3982	2.4045	2.43396
202.2	2.39285	2.39008	2.41367	2.4263
202.4	2.38815	2.39879	2.40768	2.43186
202.6	2.39747	2.39307	2.41099	2.42727
202.8	2.38794	2.3956	2.40546	2.42511
203	2.38808	2.39675	2.40983	2.43327
203.2	2.39642	2.39452	2.4099	2.43045
203.4	2.39575	2.40163	2.40835	2.42932
203.6	2.394	2.40189	2.41074	2.43173
203.8	2.39886	2.3939	2.41441	2.43347
204	2.39682	2.39492	2.40928	2.43023
204.2	2.39371	2.39864	2.41298	2.43181
204.4	2.39337	2.40263	2.40988	2.4362
204.6	2.39369	2.39835	2.41698	2.43194
204.8	2.38981	2.41023	2.41455	2.4363
205	2.40227	2.40485	2.41253	2.43247
205.2	2.40005	2.39691	2.41237	2.43372
205.4	2.39327	2.40022	2.41654	2.4353
205.6	2.39226	2.40397	2.41548	2.43867
205.8	2.40277	2.40206	2.41631	2.43197
206	2.39982	2.40291	2.41984	2.43157
206.2	2.40089	2.40626	2.41914	2.43858
206.4	2.39863	2.40211	2.41684	2.44149
206.6	2.40327	2.4028	2.41895	2.43741
206.8	2.40507	2.40964	2.42336	2.43865
207	2.405	2.4036	2.41731	2.44256
207.2	2.39811	2.4085	2.41804	2.43601
207.4	2.40044	2.40828	2.42061	2.44024
207.6	2.40728	2.40958	2.42252	2.44466
207.8	2.40714	2.40538	2.42234	2.44099
208	2.40454	2.41076	2.42077	2.44712
208.2	2.40821	2.40666	2.42118	2.44435
208.4	2.40617	2.40773	2.42354	2.43962
208.6	2.40613	2.4117	2.4191	2.44531
208.8	2.40687	2.41462	2.42462	2.4436
209	2.40748	2.41019	2.42382	2.44448
209.2	2.40413	2.41539	2.42422	2.44334
209.4	2.41023	2.40685	2.42498	2.44386
209.6	2.40605	2.41199	2.41886	2.44263
209.8	2.4076	2.41388	2.42653	2.44925
210	2.40905	2.41686	2.42462	2.44911
210.2	2.41259	2.41509	2.42942	2.44333
210.4	2.41014	2.41613	2.42794	2.44467
210.6	2.40721	2.41397	2.43025	2.45199
210.8	2.41059	2.41424	2.43126	2.44773
211	2.41702	2.41492	2.42936	2.45025
211.2	2.41579	2.41938	2.42962	2.45206
211.4	2.41512	2.40923	2.43047	2.44772
211.6	2.41489	2.41943	2.43395	2.44701
211.8	2.41179	2.41992	2.43702	2.45297
212	2.41647	2.41948	2.43084	2.44873
212.2	2.42237	2.42017	2.43124	2.44583
212.4	2.41054	2.41915	2.43138	2.45514
212.6	2.41296	2.42053	2.43369	2.46152
212.8	2.42151	2.42006	2.43502	2.4534
213	2.41325	2.42294	2.43296	2.44607
213.2	2.41722	2.42265	2.43457	2.45244
213.4	2.41974	2.41916	2.43919	2.45068
213.6	2.41743	2.42419	2.43859	2.4495
213.8	2.42582	2.42206	2.43792	2.45684
214	2.41881	2.42383	2.4319	2.45131
214.2	2.41679	2.42371	2.43712	2.45304
214.4	2.42003	2.42496	2.43711	2.45683
214.6	2.42464	2.42485	2.43798	2.45036
214.8	2.42079	2.42122	2.44007	2.45002
215	2.41773	2.42349	2.4392	2.46342
215.2	2.42196	2.42349	2.44374	2.45796
215.4	2.42774	2.42501	2.4391	2.45274
215.6	2.41945	2.42921	2.44007	2.45887
215.8	2.4218	2.42876	2.44431	2.46035
216	2.42235	2.42479	2.44557	2.46002
216.2	2.42818	2.4272	2.44079	2.46181
216.4	2.42633	2.42321	2.43939	2.46422
216.6	2.42297	2.42968	2.43512	2.45695
216.8	2.41975	2.42999	2.44198	2.4647
217	2.42178	2.43124	2.44563	2.46291
217.2	2.42961	2.43218	2.44192	2.46084
217.4	2.4225	2.43028	2.44651	2.46354
217.6	2.42555	2.42977	2.44398	2.45984
217.8	2.43073	2.43357	2.44376	2.46226
218	2.42736	2.43699	2.44344	2.45869
218.2	2.43137	2.43348	2.44577	2.4701
218.4	2.42815	2.43443	2.44739	2.46197
218.6	2.42574	2.4347	2.4466	2.46068
218.8	2.4326	2.43567	2.44813	2.46559
219	2.43453	2.43166	2.447	2.46333
219.2	2.42718	2.43817	2.44481	2.46723
219.4	2.42464	2.43463	2.44922	2.467
219.6	2.43036	2.43508	2.44967	2.46453
219.8	2.43067	2.4384	2.45011	2.46392
220	2.4308	2.43485	2.45185	2.46969
220.2	2.43237	2.43796	2.45233	2.47186
220.4	2.43428	2.43434	2.45044	2.46466
220.6	2.43119	2.44366	2.44721	2.46945
220.8	2.43756	2.43712	2.44615	2.46873
221	2.4361	2.43743	2.45296	2.46528
221.2	2.42893	2.44278	2.4556	2.4749
221.4	2.4388	2.44025	2.4513	2.47411
221.6	2.44018	2.4382	2.45317	2.46973
221.8	2.43274	2.44373	2.4474	2.4718
222	2.43448	2.44377	2.45229	2.47452
222.2	2.43642	2.44106	2.4558	2.47284
222.4	2.43504	2.44244	2.45721	2.46716
222.6	2.43955	2.44414	2.45294	2.47726
222.8	2.43989	2.44313	2.45546	2.47079
223	2.43905	2.44329	2.455	2.47557
223.2	2.43449	2.44678	2.45384	2.46929
223.4	2.44568	2.4447	2.45968	2.47413
223.6	2.44162	2.4479	2.45708	2.47545
223.8	2.43891	2.4458	2.45942	2.47827
224	2.44765	2.44489	2.45926	2.47537
224.2	2.44425	2.44875	2.45708	2.4729
224.4	2.43914	2.45045	2.46115	2.4802
224.6	2.44086	2.44509	2.46086	2.47823
224.8	2.44252	2.44992	2.46127	2.47547
225	2.44704	2.45239	2.45624	2.47881
225.2	2.44549	2.45129	2.46546	2.47786
225.4	2.44205	2.44888	2.45958	2.47955
225.6	2.44362	2.44967	2.46044	2.47861
225.8	2.45153	2.4455	2.46054	2.47088
226	2.44961	2.44859	2.46343	2.47608
226.2	2.44534	2.44772	2.4626	2.481
226.4	2.44318	2.45009	2.47034	2.48456
226.6	2.45367	2.4539	2.46536	2.47695
226.8	2.44746	2.45219	2.45989	2.47702
227	2.4443	2.45808	2.46767	2.48664
227.2	2.44836	2.4559	2.46362	2.4752
227.4	2.45101	2.45323	2.46232	2.47711
227.6	2.45245	2.45705	2.47021	2.48464
227.8	2.45008	2.44961	2.46487	2.48297
228	2.44898	2.45543	2.46977	2.48527
228.2	2.45046	2.4611	2.46788	2.48595
228.4	2.45078	2.45573	2.4676	2.48283
228.6	2.45059	2.4602	2.46921	2.47761
228.8	2.44969	2.45967	2.47171	2.49159
229	2.44795	2.46015	2.47073	2.48091
229.2	2.45681	2.45667	2.47159	2.47875
229.4	2.44913	2.45809	2.47193	2.48637
229.6	2.4508	2.45636	2.47393	2.48993
229.8	2.45188	2.45882	2.46861	2.48101
230	2.45201	2.46353	2.47167	2.48965
230.2	2.45734	2.45529	2.46474	2.48861
230.4	2.45459	2.45701	2.47124	2.48932
230.6	2.4541	2.46417	2.47661	2.48838
230.8	2.45903	2.45555	2.47643	2.49353
231	2.46251	2.46264	2.47951	2.48233
231.2	2.45672	2.46466	2.47465	2.48982
231.4	2.45663	2.46446	2.47799	2.49508
231.6	2.4546	2.46646	2.47458	2.48548
231.8	2.45814	2.46719	2.47636	2.4857
232	2.45859	2.4687	2.47366	2.48873
232.2	2.46034	2.46016	2.4727	2.49539
232.4	2.4569	2.46751	2.47934	2.48695
232.6	2.45855	2.4645	2.48307	2.49098
232.8	2.4658	2.46539	2.47769	2.48654
233	2.45768	2.46792	2.47935	2.48751
233.2	2.45809	2.4718	2.4798	2.49321
233.4	2.46299	2.46903	2.48174	2.49065
233.6	2.46399	2.47195	2.47654	2.48823
233.8	2.46558	2.47472	2.47783	2.49155
234	2.46632	2.46398	2.47931	2.49735
234.2	2.46414	2.46529	2.47711	2.49047
234.4	2.46567	2.46621	2.48183	2.49375
234.6	2.46717	2.47054	2.48188	2.49488
234.8	2.46632	2.47238	2.48106	2.49555
235	2.46656	2.47509	2.48514	2.49336
235.2	2.46156	2.46862	2.48285	2.49827
235.4	2.47417	2.47214	2.48684	2.49406
235.6	2.46732	2.46859	2.48528	2.49847
235.8	2.46446	2.4734	2.4827	2.50273
236	2.46933	2.4735	2.48552	2.49339
236.2	2.46805	2.47394	2.48893	2.49271
236.4	2.46428	2.47286	2.48688	2.49562
236.6	2.46632	2.47165	2.48491	2.49295
236.8	2.46401	2.47374	2.48881	2.49791
237	2.46989	2.47403	2.48612	2.49816
237.2	2.47219	2.47375	2.48235	2.49816
237.4	2.46589	2.47778	2.48672	2.49744
237.6	2.46871	2.47327	2.49071	2.50115
237.8	2.46791	2.47764	2.49047	2.49661
238	2.47468	2.47625	2.48729	2.49781
238.2	2.47528	2.47979	2.48765	2.50393
238.4	2.47343	2.47238	2.48601	2.50442
238.6	2.47264	2.4801	2.48894	2.50179
238.8	2.47748	2.47761	2.48496	2.50213
239	2.47592	2.47071	2.49067	2.49883
239.2	2.47316	2.47535	2.484	2.49786
239.4	2.47103	2.48286	2.49135	2.50517
239.6	2.47673	2.47903	2.49006	2.50409
239.8	2.48002	2.48269	2.48883	2.4995
240	2.4742	2.47977	2.49004	2.49895
240.2	2.47469	2.48102	2.49578	2.50475
240.4	2.48214	2.48479	2.49474	2.50541
240.6	2.4788	2.48631	2.49186	2.49955
240.8	2.4754	2.48687	2.49603	2.51142
241	2.47655	2.48378	2.49548	2.50446
241.2	2.47455	2.48688	2.49103	2.49783
241.4	2.4796	2.4805	2.49624	2.50648
241.6	2.479	2.4803	2.49568	2.50551
241.8	2.48049	2.48875	2.49773	2.50775
242	2.47925	2.48878	2.49585	2.50745
242.2	2.48734	2.48683	2.49847	2.49944
242.4	2.48079	2.48606	2.49191	2.5037
242.6	2.48054	2.48728	2.49732	2.5073
242.8	2.47754	2.48635	2.49726	2.50815
243	2.48201	2.48466	2.49953	2.50804
243.2	2.48175	2.4892	2.49445	2.50762
243.4	2.48101	2.48803	2.49849	2.51169
243.6	2.48375	2.48712	2.49655	2.50348
243.8	2.48351	2.48623	2.49763	2.51272
244	2.48597	2.49037	2.49976	2.51203
244.2	2.48483	2.48918	2.49747	2.50678
244.4	2.47898	2.48751	2.50051	2.50826
244.6	2.48106	2.49247	2.50464	2.51238
244.8	2.49052	2.492	2.50046	2.50432
245	2.48444	2.49174	2.50121	2.5129
245.2	2.48108	2.49305	2.49978	2.51713
245.4	2.48667	2.49189	2.5023	2.51377
245.6	2.48602	2.49434	2.50708	2.5104
245.8	2.49292	2.49347	2.50501	2.51135
246	2.4887	2.4962	2.49882	2.5111
246.2	2.48442	2.49529	2.49967	2.51305
246.4	2.48786	2.49612	2.50744	2.51572
246.6	2.49027	2.49549	2.50537	2.51243
246.8	2.48794	2.49773	2.49907	2.51082
247	2.48639	2.49916	2.50512	2.51698
247.2	2.4914	2.49817	2.50257	2.5188
247.4	2.4964	2.50019	2.50798	2.5114
247.6	2.49078	2.49878	2.50725	2.51374
247.8	2.49145	2.49674	2.50576	2.51959
248	2.49228	2.49519	2.50803	2.51841
248.2	2.49102	2.5014	2.50926	2.51707
248.4	2.49258	2.49871	2.50567	2.51753
248.6	2.49337	2.49691	2.50543	2.5126
248.8	2.49136	2.49644	2.50715	2.51599
249	2.49428	2.50011	2.50714	2.52284
249.2	2.49656	2.49762	2.51009	2.51356
249.4	2.49477	2.49863	2.50999	2.5151
249.6	2.49103	2.50533	2.50855	2.52392
249.8	2.49826	2.50032	2.5085	2.51542
250	2.49666	2.50678	2.51392	2.51816
250.2	2.49918	2.50489	2.50891	2.51894
250.4	2.49808	2.49451	2.5079	2.51452
250.6	2.49483	2.50599	2.51122	2.52282
250.8	2.50004	2.50646	2.51594	2.51983
251	2.50426	2.50446	2.50717	2.51503
251.2	2.49593	2.50602	2.51238	2.52502
251.4	2.49926	2.50462	2.5126	2.52273
251.6	2.49543	2.5079	2.51429	2.52041
251.8	2.50038	2.50336	2.51391	2.52287
252	2.49923	2.50289	2.51006	2.52419
252.2	2.5032	2.50754	2.51224	2.5254
252.4	2.49949	2.50502	2.51517	2.51661
252.6	2.49557	2.50686	2.51591	2.52371
252.8	2.50388	2.50476	2.51303	2.52297
253	2.5011	2.5034	2.51136	2.52217
253.2	2.49668	2.5085	2.51981	2.52786
253.4	2.50131	2.51031	2.51966	2.52989
253.6	2.50881	2.51133	2.51536	2.5172
253.8	2.50287	2.50756	2.51388	2.53038
254	2.50003	2.50894	2.51688	2.52607
254.2	2.50856	2.5093	2.51528	2.52132
254.4	2.5064	2.50932	2.52144	2.51965
254.6	2.50082	2.5064	2.51613	2.52297
254.8	2.49948	2.50554	2.51833	2.52977
255	2.50087	2.51383	2.51918	2.51976
255.2	2.50577	2.5107	2.52216	2.52859
255.4	2.51029	2.51226	2.51984	2.52499
255.6	2.5024	2.51157	2.52017	2.52467
255.8	2.50194	2.51058	2.52459	2.52525
256	2.50888	2.51444	2.52168	2.52854
256.2	2.51031	2.51353	2.52617	2.52473
256.4	2.50568	2.51568	2.52277	2.53101
256.6	2.50976	2.51415	2.52159	2.53654
256.8	2.50722	2.51595	2.52105	2.52617
257	2.50677	2.51738	2.522	2.53286
257.2	2.51025	2.51125	2.51682	2.52939
257.4	2.50586	2.51275	2.52176	2.53366
257.6	2.50967	2.52324	2.52235	2.53491
257.8	2.51508	2.51377	2.52464	2.53354
258	2.51051	2.51516	2.52183	2.53494
258.2	2.50911	2.5185	2.52629	2.53375
258.4	2.5102	2.51603	2.52859	2.53515
258.6	2.51806	2.51671	2.52677	2.53243
258.8	2.5141	2.5193	2.52562	2.53264
259	2.51358	2.51905	2.52691	2.53239
259.2	2.51431	2.51868	2.52978	2.53206
259.4	2.51582	2.52316	2.52713	2.5324
259.6	2.51413	2.51787	2.52746	2.53132
259.8	2.51675	2.52285	2.52924	2.53194
260	2.50773	2.52086	2.53187	2.53051
260.2	2.51255	2.51941	2.52582	2.54041
260.4	2.5164	2.51477	2.52935	2.53536
260.6	2.51788	2.5221	2.52409	2.53263
260.8	2.51416	2.52053	2.52858	2.54252
261	2.5178	2.51629	2.53378	2.54164
261.2	2.51656	2.52278	2.53148	2.5317
261.4	2.51816	2.52583	2.53522	2.53266
261.6	2.51772	2.52246	2.5266	2.53444
261.8	2.51453	2.52107	2.53329	2.53507
262	2.5176	2.52757	2.53076	2.53583
262.2	2.51957	2.52495	2.52903	2.5379
262.4	2.5236	2.52258	2.53141	2.5414
262.6	2.51483	2.52816	2.53591	2.53356
262.8	2.51741	2.5255	2.53477	2.53876
263	2.52519	2.5255	2.53354	2.5356
263.2	2.52017	2.52643	2.53075	2.53817
263.4	2.51778	2.52655	2.53406	2.54185
263.6	2.51873	2.52347	2.53334	2.53748
263.8	2.52449	2.52645	2.53304	2.53442
264	2.52469	2.52675	2.53552	2.53846
264.2	2.52362	2.52806	2.53433	2.53779
264.4	2.51786	2.53328	2.53452	2.53872
264.6	2.51634	2.53324	2.54162	2.5474
264.8	2.52749	2.52459	2.53295	2.54305
265	2.52544	2.53087	2.53454	2.53398
265.2	2.51978	2.53647	2.53506	2.54724
265.4	2.52683	2.5278	2.53468	2.54325
265.6	2.52666	2.53042	2.53237	2.53829
265.8	2.52369	2.53453	2.53617	2.54153
266	2.52607	2.531	2.53671	2.5462
266.2	2.52322	2.53202	2.53977	2.54688
266.4	2.52637	2.53945	2.53962	2.54705
266.6	2.53259	2.53719	2.53924	2.54118
266.8	2.53326	2.53027	2.53627	2.54212
267	2.5266	2.53407	2.5381	2.546
267.2	2.52723	2.53833	2.53939	2.55053
267.4	2.53316	2.52935	2.54095	2.547
267.6	2.52576	2.53348	2.53927	2.54369
267.8	2.527	2.53691	2.53897	2.54827
268	2.52821	2.53609	2.54338	2.54429
268.2	2.52673	2.53534	2.54302	2.54589
268.4	2.53081	2.5388	2.54183	2.54531
268.6	2.53079	2.53373	2.53883	2.54533
268.8	2.52877	2.53659	2.5406	2.54881
269	2.52978	2.53816	2.53973	2.54817
269.2	2.53225	2.53865	2.53761	2.5454
269.4	2.53502	2.54	2.54415	2.54499
269.6	2.52895	2.53955	2.54827	2.55501
269.8	2.53174	2.53698	2.54241	2.55461
270	2.53668	2.53962	2.54759	2.54229
270.2	2.53063	2.53681	2.54242	2.55025
270.4	2.53106	2.5379	2.54139	2.55085
270.6	2.53041	2.53886	2.54568	2.55037
270.8	2.52775	2.54046	2.54283	2.54982
271	2.53768	2.54425	2.54544	2.55218
271.2	2.53091	2.5386	2.54523	2.54941
271.4	2.53587	2.54432	2.54609	2.54984
271.6	2.53741	2.54082	2.54484	2.54589
271.8	2.53887	2.5435	2.54826	2.54877
272	2.53515	2.54691	2.54322	2.55332
272.2	2.53386	2.54238	2.54699	2.55385
272.4	2.53518	2.54125	2.5476	2.54987
272.6	2.5371	2.54479	2.54975	2.55114
272.8	2.53931	2.54341	2.54983	2.5577
273	2.53532	2.5379	2.55088	2.55684
273.2	2.53563	2.54475	2.54861	2.55183
273.4	2.53606	2.54061	2.55219	2.55473
273.6	2.54125	2.54325	2.54588	2.55256
273.8	2.53429	2.55137	2.54232	2.55598
274	2.53128	2.54553	2.54969	2.55479
274.2	2.54034	2.54679	2.55469	2.552
274.4	2.54419	2.54791	2.54775	2.55328
274.6	2.53429	2.54602	2.55089	2.5545
274.8	2.54281	2.54824	2.55144	2.55826
275	2.53824	2.54545	2.56098	2.54898
275.2	2.54047	2.54752	2.5551	2.55609
275.4	2.54454	2.54437	2.55154	2.55788
275.6	2.53847	2.54813	2.55287	2.55537
275.8	2.53953	2.5561	2.55367	2.55978
276	2.54586	2.54928	2.55478	2.55767
276.2	2.55073	2.54958	2.55246	2.55463
276.4	2.53864	2.55057	2.55459	2.56022
276.6	2.54071	2.55092	2.55262	2.55834
276.8	2.54543	2.54853	2.55603	2.55612
277	2.54272	2.55404	2.55581	2.55163
277.2	2.54458	2.54912	2.55341	2.55811
277.4	2.54495	2.54949	2.55005	2.55842
277.6	2.54158	2.54679	2.54889	2.55863
277.8	2.54925	2.55265	2.55475	2.55853
278	2.54629	2.55333	2.55473	2.56283
278.2	2.53935	2.55289	2.55489	2.56194
278.4	2.54775	2.55585	2.55451	2.56049
278.6	2.54914	2.55284	2.55679	2.56219
278.8	2.55202	2.55496	2.56296	2.55373
279	2.54365	2.55442	2.55479	2.55928
279.2	2.54616	2.55429	2.55183	2.56438
279.4	2.54792	2.55231	2.55651	2.5594
279.6	2.54817	2.55404	2.5642	2.56029
279.8	2.549	2.55094	2.56123	2.5651
280	2.54761	2.55677	2.56275	2.5545
280.2	2.54854	2.55836	2.5613	2.56739
280.4	2.54899	2.55924	2.56234	2.56454
280.6	2.55631	2.5566	2.55974	2.56419
280.8	2.55108	2.55981	2.56052	2.56448
281	2.54981	2.56282	2.55949	2.56955
281.2	2.55108	2.5565	2.56591	2.56438
281.4	2.55216	2.5598	2.56229	2.55631
281.6	2.5493	2.55719	2.56007	2.56794
281.8	2.54769	2.55762	2.55962	2.56805
282	2.55361	2.5567	2.56579	2.56456
282.2	2.55228	2.56283	2.56681	2.56416
282.4	2.55349	2.56032	2.5618	2.56482
282.6	2.55186	2.56175	2.56076	2.56111
282.8	2.55011	2.5672	2.56372	2.5666
283	2.55609	2.55893	2.56219	2.56457
283.2	2.55493	2.5599	2.56008	2.56176
283.4	2.55135	2.56254	2.56468	2.56973
283.6	2.55125	2.56286	2.56752	2.56835
283.8	2.55458	2.55813	2.56962	2.56698
284	2.5564	2.56762	2.56034	2.56912
284.2	2.55614	2.56358	2.56554	2.57224
284.4	2.55582	2.56315	2.56651	2.56773
284.6	2.55732	2.57065	2.56405	2.57156
284.8	2.56187	2.56596	2.56918	2.57086
285	2.56253	2.56402	2.56784	2.56837
285.2	2.556	2.56742	2.57135	2.56837
285.4	2.55901	2.56596	2.57068	2.57029
285.6	2.56099	2.55873	2.56936	2.56443
285.8	2.55845	2.56706	2.56069	2.56401
286	2.55934	2.56708	2.56486	2.57168
286.2	2.55625	2.56488	2.56549	2.5701
286.4	2.56067	2.56194	2.57113	2.56175
286.6	2.56252	2.56743	2.56989	2.56988
286.8	2.56487	2.56555	2.56742	2.5732
287	2.55703	2.56993	2.56912	2.56893
287.2	2.55824	2.57363	2.57202	2.57423
287.4	2.56804	2.56711	2.57074	2.5719
287.6	2.5608	2.56882	2.5689	2.56468
287.8	2.56045	2.57453	2.56966	2.57203
288	2.56572	2.56895	2.5718	2.5762
288.2	2.56419	2.57077	2.56694	2.5688
288.4	2.56278	2.57294	2.57013	2.57068
288.6	2.56826	2.56961	2.56794	2.57381
288.8	2.56209	2.56803	2.57186	2.56785
289	2.56552	2.5736	2.5719	2.57281
289.2	2.56607	2.56785	2.56858	2.57339
289.4	2.56476	2.57011	2.56827	2.56881
289.6	2.55969	2.57344	2.57597	2.57865
289.8	2.56654	2.57298	2.5786	2.57702
290	2.56608	2.57717	2.57146	2.5691
290.2	2.56754	2.57288	2.57507	2.57608
290.4	2.56763	2.57254	2.57272	2.5803
290.6	2.56329	2.56942	2.5771	2.57037
290.8	2.56853	2.57222	2.57795	2.57395
291	2.57148	2.57662	2.56935	2.5765
291.2	2.56631	2.56928	2.56961	2.57778
291.4	2.5664	2.57713	2.57415	2.57598
291.6	2.56447	2.5769	2.57147	2.58008
291.8	2.56932	2.57382	2.58071	2.5777
292	2.56973	2.57461	2.57511	2.57514
292.2	2.56545	2.57846	2.57727	2.58001
292.4	2.56462	2.57319	2.57773	2.57769
292.6	2.56715	2.57451	2.57674	2.57466
292.8	2.57287	2.5739	2.57595	2.57601
293	2.57021	2.57289	2.58021	2.57513
293.2	2.56854	2.57939	2.57767	2.57602
293.4	2.57005	2.58053	2.57678	2.57705
293.6	2.57378	2.57688	2.5799	2.58118
293.8	2.57493	2.57732	2.57719	2.57809
294	2.56928	2.58187	2.57529	2.58257
294.2	2.57209	2.57906	2.58001	2.58322
294.4	2.577	2.58278	2.5808	2.57625
294.6	2.57431	2.58135	2.58202	2.57878
294.8	2.56865	2.57924	2.58052	2.58193
295	2.57343	2.58072	2.58449	2.57802
295.2	2.57119	2.58094	2.57996	2.57584
295.4	2.57179	2.58294	2.58137	2.58101
295.6	2.57466	2.58118	2.57756	2.58632
295.8	2.57576	2.57972	2.58065	2.5798
296	2.57311	2.58491	2.58033	2.58486
296.2	2.58237	2.57995	2.58566	2.58356
296.4	2.57503	2.5835	2.5807	2.57174
296.6	2.57816	2.58923	2.57902	2.58337
296.8	2.57293	2.58281	2.58326	2.5831
297	2.5789	2.58621	2.58326	2.57832
297.2	2.5731	2.58692	2.58093	2.58681
297.4	2.57314	2.57876	2.5829	2.58583
297.6	2.57582	2.58371	2.58505	2.58766
297.8	2.5817	2.58582	2.5853	2.58098
298	2.58099	2.58318	2.58544	2.58583
298.2	2.57845	2.58536	2.58343	2.57801
298.4	2.57606	2.58582	2.57934	2.5893
298.6	2.57827	2.58462	2.5825	2.58339
298.8	2.58675	2.58788	2.58875	2.57942
299	2.58053	2.59197	2.58385	2.58295
299.2	2.57342	2.58684	2.58341	2.59155
299.4	2.58414	2.58977	2.58809	2.58356
299.6	2.58199	2.58746	2.5902	2.5789
299.8	2.58298	2.58977	2.58795	2.58928
300	2.5807	2.58318	2.58327	2.58405
300.2	2.58466	2.58562	2.58806	2.58457
300.4	2.58231	2.59476	2.58854	2.58659
300.6	2.58438	2.5894	2.58415	2.59044
300.8	2.58215	2.58456	2.58584	2.58856
301	2.58478	2.58963	2.59045	2.58666
301.2	2.58599	2.5921	2.5931	2.58812
301.4	2.59228	2.58988	2.58633	2.58377
301.6	2.5787	2.59152	2.58654	2.59342
301.8	2.58723	2.58938	2.58841	2.59497
302	2.58577	2.59019	2.59168	2.58495
302.2	2.58582	2.59549	2.59436	2.58765
302.4	2.58897	2.59793	2.58956	2.58651
302.6	2.58533	2.58952	2.59238	2.58536
302.8	2.5831	2.59526	2.59271	2.58377
303	2.58744	2.59483	2.59146	2.58394
303.2	2.58863	2.59135	2.59125	2.5829
303.4	2.58754	2.59831	2.59011	2.58844
303.6	2.58541	2.59509	2.59379	2.59108
303.8	2.5869	2.59468	2.58977	2.58853
304	2.58889	2.59369	2.59329	2.58601
304.2	2.58586	2.59641	2.59554	2.59302
304.4	2.59025	2.59372	2.58998	2.59559
304.6	2.58677	2.59242	2.59006	2.59055
304.8	2.58841	2.59514	2.5955	2.59172
305	2.5928	2.59943	2.59055	2.59419
305.2	2.59366	2.59978	2.59168	2.58795
305.4	2.5838	2.59836	2.59427	2.59166
305.6	2.59201	2.59927	2.59335	2.59736
305.8	2.59807	2.59835	2.59574	2.58385
306	2.58796	2.60022	2.59504	2.59322
306.2	2.58582	2.60191	2.5949	2.60188
306.4	2.5948	2.59318	2.5946	2.58552
306.6	2.59371	2.59684	2.59254	2.58924
306.8	2.59312	2.59487	2.59846	2.59561
307	2.59078	2.59719	2.59347	2.59016
307.2	2.5919	2.60244	2.5911	2.59184
307.4	2.59243	2.60158	2.59748	2.59045
307.6	2.59553	2.6031	2.59432	2.59025
307.8	2.59065	2.60175	2.59837	2.59422
308	2.58962	2.60392	2.60023	2.59665
308.2	2.59539	2.59829	2.59871	2.59366
308.4	2.59348	2.60231	2.59376	2.59313
308.6	2.59451	2.60221	2.59095	2.59882
308.8	2.59191	2.60089	2.60345	2.59466
309	2.59652	2.6055	2.60021	2.59534
309.2	2.59567	2.60566	2.60151	2.59124
309.4	2.59921	2.60135	2.59591	2.58775
309.6	2.59629	2.60144	2.60066	2.59445
309.8	2.59418	2.60579	2.60533	2.59669
310	2.60142	2.60601	2.59911	2.59619
310.2	2.60123	2.60423	2.59909	2.59581
310.4	2.59394	2.60434	2.59043	2.59894
310.6	2.59264	2.60576	2.60274	2.59481
310.8	2.60134	2.60577	2.60434	2.5892
311	2.59977	2.606	2.60587	2.59186
311.2	2.6027	2.60327	2.60248	2.599
311.4	2.59583	2.608	2.60011	2.59424
311.6	2.59853	2.61069	2.60408	2.59932
311.8	2.60432	2.6075	2.59722	2.59794
312	2.60209	2.60851	2.6001	2.59513
312.2	2.59784	2.61164	2.60122	2.59418
312.4	2.59843	2.60907	2.60163	2.60524
312.6	2.60615	2.60995	2.60435	2.59461
312.8	2.60407	2.60677	2.59777	2.5954
313	2.59655	2.614	2.60434	2.60097
313.2	2.59975	2.61045	2.60527	2.59892
313.4	2.59826	2.61332	2.60337	2.60073
313.6	2.59946	2.61158	2.6043	2.5984
313.8	2.60105	2.60455	2.6013	2.60054
314	2.59971	2.61506	2.60255	2.60279
314.2	2.60348	2.6106	2.59968	2.59828
314.4	2.60222	2.61158	2.60273	2.59963
314.6	2.60532	2.61001	2.60614	2.60028
314.8	2.59633	2.61029	2.60298	2.59656
315	2.60338	2.61167	2.60572	2.60503
315.2	2.60794	2.61501	2.60476	2.59793
315.4	2.605	2.61262	2.60395	2.60019
315.6	2.60198	2.61094	2.60385	2.60315
315.8	2.6067	2.61292	2.61297	2.59929
316	2.6031	2.62101	2.60671	2.59707
316.2	2.6109	2.61868	2.60191	2.60426
316.4	2.60701	2.61309	2.60356	2.59917
316.6	2.60808	2.61756	2.60754	2.59578
316.8	2.60672	2.61752	2.6093	2.60171
317	2.60958	2.61526	2.60532	2.59555
317.2	2.60625	2.61502	2.60808	2.60155
317.4	2.60359	2.61986	2.60716	2.60556
317.6	2.61156	2.61647	2.61107	2.60446
317.8	2.6106	2.61467	2.60898	2.59928
318	2.60543	2.61723	2.60936	2.60573
318.2	2.6055	2.61309	2.6123	2.60303
318.4	2.60882	2.61639	2.60701	2.60215
318.6	2.61004	2.61358	2.61108	2.60564
318.8	2.61636	2.61696	2.60624	2.60374
319	2.60573	2.6198	2.6104	2.59995
319.2	2.60948	2.61985	2.61127	2.61242
319.4	2.61147	2.61797	2.6099	2.6079
319.6	2.61402	2.62222	2.61126	2.60326
319.8	2.61185	2.62285	2.60793	2.60679
320	2.61035	2.61961	2.61248	2.61109
320.2	2.61016	2.62004	2.61451	2.60088
320.4	2.61298	2.62236	2.60885	2.60321
320.6	2.61554	2.62141	2.60907	2.60379
320.8	2.6118	2.61971	2.60912	2.60483
321	2.61038	2.62105	2.60892	2.60598
321.2	2.61531	2.61851	2.61018	2.60632
321.4	2.61791	2.61935	2.61429	2.60597
321.6	2.60885	2.62228	2.61226	2.60989
321.8	2.61157	2.62482	2.61236	2.6134
322	2.61678	2.6242	2.61214	2.60469
322.2	2.62005	2.62295	2.61902	2.60546
322.4	2.61362	2.62441	2.61166	2.6078
322.6	2.61472	2.62275	2.61391	2.61577
322.8	2.61325	2.62405	2.61367	2.60465
323	2.61472	2.62693	2.61437	2.60549
323.2	2.61644	2.62431	2.61335	2.60902
323.4	2.61348	2.62189	2.61652	2.60513
323.6	2.61789	2.62456	2.61736	2.61499
323.8	2.61613	2.62609	2.61608	2.61305
324	2.61976	2.62737	2.61448	2.60703
324.2	2.60883	2.63078	2.61592	2.60851
324.4	2.61631	2.6202	2.61541	2.61403
324.6	2.61911	2.6276	2.61963	2.60873
324.8	2.61966	2.62837	2.61739	2.60998
325	2.62189	2.62765	2.61642	2.60638
325.2	2.61442	2.6277	2.61599	2.6155
325.4	2.6173	2.6324	2.61678	2.61141
325.6	2.62153	2.63255	2.61612	2.60864
325.8	2.62301	2.62859	2.61861	2.61192
326	2.61854	2.63195	2.6173	2.61177
326.2	2.61786	2.63634	2.61592	2.61387
326.4	2.62665	2.62838	2.61994	2.60913
326.6	2.62649	2.62991	2.61883	2.61203
326.8	2.6255	2.6272	2.61705	2.61219
327	2.62099	2.62973	2.61474	2.61845
327.2	2.61935	2.62922	2.61999	2.6088
327.4	2.62219	2.63345	2.62138	2.61181
327.6	2.62142	2.63061	2.61599	2.61378
327.8	2.61669	2.62923	2.61998	2.60906
328	2.62605	2.63346	2.61935	2.61308
328.2	2.62768	2.6272	2.61972	2.61314
328.4	2.62702	2.62839	2.61758	2.60919
328.6	2.62048	2.6328	2.62353	2.61746
328.8	2.62217	2.62902	2.61669	2.61676
329	2.62263	2.63131	2.6239	2.61033
329.2	2.6281	2.63498	2.62267	2.6088
329.4	2.62707	2.63667	2.62206	2.6174
329.6	2.62321	2.63669	2.62651	2.61558
329.8	2.62826	2.6375	2.62547	2.61088
330	2.63042	2.6372	2.62035	2.61748
330.2	2.63009	2.63529	2.62102	2.61604
330.4	2.62476	2.63598	2.62231	2.6142
330.6	2.62229	2.63571	2.62616	2.62125
330.8	2.62942	2.63359	2.6304	2.61312
331	2.63105	2.63854	2.62351	2.6112
331.2	2.62366	2.63796	2.62431	2.61953
331.4	2.62714	2.6377	2.62887	2.61739
331.6	2.62999	2.63939	2.62742	2.61528
331.8	2.62576	2.63715	2.62709	2.61613
332	2.63055	2.63638	2.62116	2.62057
332.2	2.62829	2.63606	2.62619	2.61825
332.4	2.62275	2.64187	2.62698	2.62483
332.6	2.63622	2.6383	2.62739	2.61834
332.8	2.63066	2.63971	2.6242	2.61257
333	2.62927	2.6393	2.62308	2.62027
333.2	2.62876	2.63753	2.6214	2.6243
333.4	2.6335	2.63771	2.62579	2.61854
333.6	2.6334	2.64285	2.62878	2.61305
333.8	2.63168	2.64161	2.62724	2.61926
334	2.63148	2.63769	2.62644	2.61845
334.2	2.63161	2.64539	2.62617	2.61794
334.4	2.63364	2.64226	2.62922	2.62055
334.6	2.63071	2.63737	2.62825	2.62155
334.8	2.62741	2.64237	2.62193	2.62184
335	2.63476	2.64447	2.63034	2.62113
335.2	2.63669	2.64531	2.6365	2.6135
335.4	2.63597	2.64219	2.63086	2.61553
335.6	2.63196	2.64111	2.62372	2.62255
335.8	2.63079	2.64066	2.62838	2.62271
336	2.63544	2.64533	2.63412	2.61315
336.2	2.64052	2.645	2.62825	2.6211
336.4	2.63389	2.63892	2.62898	2.62349
336.6	2.63248	2.64328	2.62764	2.62238
336.8	2.63644	2.64418	2.63443	2.62142
337	2.6396	2.64206	2.63108	2.62395
337.2	2.63774	2.64188	2.62894	2.62136
337.4	2.63463	2.64341	2.63022	2.62159
337.6	2.63837	2.64553	2.63553	2.62387
337.8	2.6385	2.64866	2.63202	2.62227
338	2.6323	2.64529	2.62745	2.62339
338.2	2.63279	2.64508	2.63459	2.62295
338.4	2.63524	2.64404	2.63349	2.62163
338.6	2.6358	2.64724	2.63576	2.6214
338.8	2.63354	2.64946	2.63161	2.62495
339	2.63841	2.6448	2.62904	2.62113
339.2	2.63371	2.65076	2.63169	2.62635
339.4	2.64171	2.65104	2.63604	2.62437
339.6	2.6451	2.64798	2.63295	2.62365
339.8	2.63948	2.65005	2.63552	2.62106
340	2.63582	2.65074	2.63642	2.63055
340.2	2.63659	2.64787	2.63516	2.62463
340.4	2.63863	2.65294	2.63424	2.6196
340.6	2.64101	2.65019	2.63205	2.62742
340.8	2.63874	2.64909	2.63727	2.63001
341	2.63945	2.64963	2.63475	2.62364
341.2	2.63849	2.65227	2.64579	2.62144
341.4	2.65173	2.64849	2.63084	2.62636
341.6	2.64586	2.65135	2.63425	2.62562
341.8	2.63626	2.65233	2.63325	2.63064
342	2.64334	2.65088	2.6345	2.63304
342.2	2.65256	2.65308	2.63602	2.62506
342.4	2.64603	2.65256	2.63305	2.62066
342.6	2.64201	2.65763	2.63634	2.6297
342.8	2.64466	2.65512	2.64039	2.62571
343	2.64597	2.65262	2.64393	2.62092
343.2	2.64285	2.65729	2.64126	2.62721
343.4	2.64439	2.65046	2.63725	2.63097
343.6	2.64003	2.65372	2.63903	2.62669
343.8	2.64232	2.65927	2.63942	2.633
344	2.64765	2.65033	2.6366	2.62158
344.2	2.64159	2.65902	2.63986	2.62432
344.4	2.6444	2.65965	2.63704	2.63004
344.6	2.64365	2.64968	2.6407	2.63609
344.8	2.64532	2.65773	2.63886	2.62999
345	2.64769	2.65843	2.63635	2.6297
345.2	2.64737	2.65581	2.63741	2.62935
345.4	2.64788	2.65558	2.64001	2.62658
345.6	2.65262	2.6625	2.6412	2.62983
345.8	2.6489	2.65477	2.64286	2.63025
346	2.6497	2.65329	2.6411	2.6273
346.2	2.64771	2.66431	2.64759	2.63467
346.4	2.64893	2.65925	2.64089	2.62855
346.6	2.65114	2.65662	2.64028	2.63137
346.8	2.64452	2.65838	2.64064	2.63332
347	2.64525	2.66126	2.64159	2.63769
347.2	2.65147	2.65655	2.64792	2.62789
347.4	2.64791	2.66348	2.6399	2.62979
347.6	2.64722	2.66107	2.64398	2.6357
347.8	2.65475	2.65673	2.64214	2.63517
348	2.64359	2.66154	2.64105	2.63058
348.2	2.65313	2.66366	2.64226	2.63025
348.4	2.6544	2.65745	2.64463	2.63149
348.6	2.65049	2.66196	2.63761	2.62947
348.8	2.6499	2.66273	2.63881	2.63687
349	2.65499	2.65533	2.64071	2.63249
349.2	2.65004	2.66139	2.64491	2.62927
349.4	2.64905	2.66256	2.64666	2.63579
349.6	2.64623	2.66068	2.64191	2.63719
349.8	2.65243	2.662	2.64477	2.63169
350	2.65615	2.66319	2.64043	2.62969
350.2	2.6532	2.66003	2.64178	2.63781
350.4	2.64908	2.66371	2.64349	2.63175
350.6	2.65227	2.66227	2.64222	2.64065
350.8	2.65466	2.66149	2.64759	2.63577
351	2.65585	2.66227	2.64659	2.63019
351.2	2.65351	2.66289	2.64477	2.63639
351.4	2.64953	2.66424	2.64412	2.64369
351.6	2.65475	2.66655	2.64825	2.63668
351.8	2.65797	2.66632	2.6489	2.63489
352	2.64787	2.66663	2.6518	2.63729
352.2	2.6529	2.66757	2.65118	2.63416
352.4	2.65542	2.66985	2.6515	2.63315
352.6	2.6587	2.66549	2.64516	2.64061
352.8	2.65962	2.66521	2.64968	2.6361
353	2.65821	2.66668	2.64549	2.63625
353.2	2.65444	2.67278	2.65144	2.63763
353.4	2.66783	2.66383	2.6483	2.63153
353.6	2.65523	2.66676	2.6448	2.62719
353.8	2.65009	2.66949	2.65223	2.64004
354	2.65914	2.66615	2.65081	2.64119
354.2	2.65501	2.66704	2.64682	2.63942
354.4	2.65995	2.67161	2.6485	2.64068
354.6	2.66204	2.66715	2.64406	2.64019
354.8	2.65888	2.66441	2.64759	2.6348
355	2.6567	2.67023	2.64669	2.64119
355.2	2.66227	2.66366	2.65272	2.63054
355.4	2.6598	2.66592	2.6494	2.64008
355.6	2.66089	2.67165	2.65187	2.63967
355.8	2.6602	2.66773	2.64912	2.6421
356	2.66397	2.6722	2.6539	2.63629
356.2	2.66231	2.6732	2.64336	2.63583
356.4	2.65887	2.67531	2.64987	2.63939
356.6	2.66317	2.66411	2.65	2.63895
356.8	2.66306	2.67346	2.65053	2.63907
357	2.66437	2.67556	2.65104	2.64304
357.2	2.66252	2.66959	2.64869	2.63323
357.4	2.65614	2.67433	2.65171	2.64043
357.6	2.66251	2.6718	2.65028	2.64392
357.8	2.6677	2.67142	2.65321	2.63445
358	2.66271	2.67563	2.64864	2.6362
358.2	2.66159	2.67424	2.65133	2.64767
358.4	2.66135	2.67342	2.65186	2.64537
358.6	2.66218	2.67024	2.64963	2.6377
358.8	2.66224	2.67484	2.65343	2.6405
359	2.66144	2.67624	2.65028	2.64556
359.2	2.66796	2.67501	2.65733	2.64481
359.4	2.65893	2.67525	2.65622	2.64657
359.6	2.66628	2.6731	2.65397	2.64367
359.8	2.66748	2.67251	2.65338	2.65429
360	2.68282	2.67713	2.66311	2.64969
360.2	2.67936	2.68562	2.66776	2.65253
360.4	2.67356	2.6833	2.66784	2.65067
360.6	2.67871	2.67929	2.66375	2.64794
360.8	2.67269	2.6869	2.66393	2.65274
361	2.67927	2.68689	2.66677	2.66499
361.2	2.67379	2.67783	2.6665	2.65028
361.4	2.67568	2.6808	2.66426	2.6481
361.6	2.67658	2.68228	2.66405	2.65006
361.8	2.67673	2.6788	2.66424	2.65083
362	2.66853	2.6815	2.66804	2.65046
362.2	2.67266	2.67835	2.66385	2.6525
362.4	2.67538	2.67965	2.66416	2.64706
362.6	2.67314	2.67503	2.66236	2.65246
362.8	2.67082	2.67925	2.66385	2.65407
363	2.67315	2.66994	2.66377	2.64945
363.2	2.67704	2.67681	2.66	2.64751
363.4	2.66833	2.67773	2.66378	2.65023
363.6	2.66869	2.67487	2.6612	2.65072
363.8	2.67466	2.67032	2.66479	2.64687
364	2.66862	2.67446	2.66262	2.65283
364.2	2.67138	2.67388	2.66488	2.64999
364.4	2.67332	2.67032	2.66071	2.65081
364.6	2.66832	2.67626	2.65876	2.65026
364.8	2.66377	2.6744	2.66536	2.64601
365	2.67536	2.66638	2.66189	2.64292
365.2	2.66624	2.67116	2.66297	2.64805
365.4	2.66551	2.67433	2.65975	2.64856
365.6	2.66371	2.66954	2.66175	2.64719
365.8	2.6654	2.67492	2.6601	2.6457
366	2.66262	2.67272	2.6604	2.64929
366.2	2.66774	2.66404	2.65952	2.64538
366.4	2.66378	2.66891	2.66138	2.64625
366.6	2.66443	2.66848	2.66318	2.651
366.8	2.67305	2.66486	2.66115	2.65027
367	2.66186	2.67183	2.66096	2.64437
367.2	2.66678	2.67048	2.66075	2.65409
367.4	2.66845	2.66437	2.66231	2.64538
367.6	2.66217	2.66739	2.65919	2.64664
367.8	2.66233	2.66197	2.65692	2.6514
368	2.66107	2.66636	2.65653	2.64956
368.2	2.66426	2.66772	2.65797	2.64427
368.4	2.66258	2.66953	2.65812	2.64531
368.6	2.66616	2.66572	2.65445	2.64854
368.8	2.65886	2.66581	2.65767	2.643
369	2.6612	2.66258	2.65471	2.64798
369.2	2.66783	2.66226	2.65768	2.64769
369.4	2.66892	2.66229	2.6597	2.64746
369.6	2.66105	2.66515	2.65213	2.64895
369.8	2.65868	2.66728	2.6577	2.64625
370	2.66802	2.66198	2.65513	2.64172
370.2	2.65744	2.6701	2.65434	2.64369
370.4	2.65955	2.66396	2.65467	2.64941
370.6	2.66509	2.66449	2.65541	2.64269
370.8	2.65614	2.66884	2.65795	2.64146
371	2.65672	2.6663	2.65447	2.64946
371.2	2.65752	2.6581	2.65093	2.6472
371.4	2.65519	2.66519	2.65627	2.6455
371.6	2.66007	2.6645	2.65024	2.65012
371.8	2.66461	2.65781	2.6569	2.6416
372	2.65994	2.66191	2.65623	2.63941
372.2	2.65803	2.66535	2.65509	2.64673
372.4	2.65824	2.6603	2.65305	2.64976
372.6	2.66457	2.66141	2.6533	2.64692
372.8	2.65907	2.66491	2.65369	2.63924
373	2.66135	2.65886	2.65251	2.6477
373.2	2.65469	2.65762	2.65046	2.64792
373.4	2.66165	2.66378	2.65292	2.65012
373.6	2.66065	2.66307	2.65205	2.64497
373.8	2.65503	2.65987	2.65207	2.64091
374	2.65334	2.66065	2.65245	2.64589
374.2	2.65956	2.66098	2.65041	2.64587
374.4	2.66315	2.65083	2.64924	2.64074
374.6	2.65845	2.6632	2.65405	2.64467
374.8	2.65752	2.66126	2.64947	2.64393
375	2.65835	2.65712	2.65073	2.63545
375.2	2.65307	2.6525	2.65248	2.63965
375.4	2.65414	2.65371	2.65222	2.65033
375.6	2.65977	2.65395	2.64895	2.63928
375.8	2.65521	2.66486	2.65273	2.64243
376	2.65142	2.65931	2.64911	2.64387
376.2	2.66096	2.65342	2.6508	2.63811
376.4	2.6561	2.65655	2.64734	2.64319
376.6	2.65702	2.65805	2.64728	2.64701
376.8	2.65602	2.65667	2.6526	2.64786
377	2.65606	2.6585	2.65258	2.64129
377.2	2.6512	2.66252	2.6489	2.64002
377.4	2.65737	2.65288	2.6478	2.64487
377.6	2.65336	2.65179	2.64538	2.64009
377.8	2.65528	2.65006	2.65291	2.64501
378	2.65708	2.65408	2.65271	2.64594
378.2	2.65756	2.64816	2.64795	2.63712
378.4	2.65117	2.65685	2.64969	2.64207
378.6	2.6524	2.65535	2.65334	2.64314
378.8	2.65438	2.65263	2.6485	2.63857
379	2.65452	2.65168	2.64604	2.63582
379.2	2.65476	2.65517	2.64857	2.64237
379.4	2.65665	2.65449	2.64403	2.63951
379.6	2.65312	2.65545	2.64976	2.63526
379.8	2.65371	2.65628	2.65054	2.6402
380	2.64966	2.65368	2.64177	2.64044
380.2	2.65733	2.65245	2.6508	2.64705
380.4	2.65177	2.65885	2.65014	2.64208
380.6	2.6557	2.6507	2.64449	2.64358
380.8	2.65156	2.65268	2.64422	2.63375
381	2.65036	2.65345	2.65065	2.64304
381.2	2.65563	2.64971	2.64633	2.64331
381.4	2.65488	2.65338	2.65052	2.63862
381.6	2.6478	2.65557	2.64631	2.64154
381.8	2.65396	2.64865	2.64587	2.64167
382	2.65156	2.65138	2.64877	2.63805
382.2	2.65206	2.65528	2.64924	2.64033
382.4	2.65304	2.64926	2.64746	2.6427
382.6	2.64897	2.6475	2.64822	2.63999
382.8	2.64989	2.65068	2.64457	2.63985
383	2.65212	2.65555	2.64539	2.64449
383.2	2.65722	2.65107	2.64185	2.64006
383.4	2.64813	2.64839	2.64595	2.635
383.6	2.64999	2.65575	2.64947	2.64203
383.8	2.64803	2.64922	2.64802	2.63956
384	2.6503	2.65068	2.64553	2.63262
384.2	2.65134	2.64994	2.64732	2.63982
384.4	2.64951	2.64701	2.64264	2.63837
384.6	2.64961	2.65428	2.64689	2.64116
384.8	2.64936	2.65173	2.64656	2.64055
385	2.65375	2.64808	2.64403	2.63984
385.2	2.64632	2.65213	2.64812	2.63126
385.4	2.64691	2.65247	2.64615	2.64575
385.6	2.64791	2.65179	2.64488	2.63979
385.8	2.65666	2.64814	2.64104	2.63373
386	2.64572	2.65493	2.6424	2.63663
386.2	2.64627	2.6484	2.64166	2.64102
386.4	2.65213	2.64683	2.64579	2.63297
386.6	2.65151	2.64959	2.6454	2.64588
386.8	2.6454	2.65169	2.64416	2.64325
387	2.65012	2.64773	2.64515	2.63569
387.2	2.64712	2.65528	2.6451	2.64097
387.4	2.64412	2.64757	2.64518	2.64025
387.6	2.65409	2.64605	2.64172	2.63757
387.8	2.64892	2.64977	2.64009	2.63891
388	2.64972	2.64751	2.64808	2.64212
388.2	2.64818	2.64831	2.63894	2.63633
388.4	2.64772	2.64737	2.64118	2.63521
388.6	2.64136	2.64904	2.64681	2.64101
388.8	2.64163	2.64667	2.63881	2.63763
389	2.64749	2.65161	2.64359	2.63577
389.2	2.64868	2.65258	2.64599	2.63915
389.4	2.64792	2.64427	2.6414	2.63919
389.6	2.64643	2.65024	2.63814	2.63828
389.8	2.64129	2.6527	2.64523	2.64423
390	2.64934	2.64665	2.64111	2.6377
390.2	2.64421	2.64143	2.63982	2.63303
390.4	2.64933	2.64905	2.64209	2.63802
390.6	2.63916	2.6446	2.6383	2.63809
390.8	2.65062	2.6421	2.64354	2.63635
391	2.64851	2.64726	2.63982	2.63669
391.2	2.64818	2.64016	2.64222	2.63601
391.4	2.64229	2.64923	2.638	2.63263
391.6	2.64507	2.64665	2.64651	2.63894
391.8	2.64419	2.64768	2.63732	2.63639
392	2.65001	2.63657	2.64083	2.63607
392.2	2.63947	2.6497	2.63921	2.63486
392.4	2.64072	2.64769	2.64339	2.63972
392.6	2.64778	2.64022	2.64112	2.63129
392.8	2.64278	2.64929	2.64331	2.63415
393	2.64009	2.64898	2.64543	2.64032
393.2	2.64594	2.63965	2.64	2.63635
393.4	2.6425	2.64342	2.63716	2.63417
393.6	2.64123	2.6429	2.64139	2.63724
393.8	2.64076	2.63937	2.63543	2.63612
394	2.64689	2.64013	2.64037	2.63654
394.2	2.64163	2.64567	2.64032	2.64394
394.4	2.64543	2.64311	2.64032	2.63238
394.6	2.6403	2.64296	2.63824	2.63372
394.8	2.6415	2.64801	2.64164	2.63775
395	2.64385	2.64288	2.64114	2.63754
395.2	2.64706	2.63906	2.6408	2.63816
395.4	2.64286	2.64594	2.6399	2.6344
395.6	2.64561	2.63797	2.63982	2.6344
395.8	2.63816	2.63718	2.63782	2.63293
396	2.63996	2.64408	2.64281	2.63796
396.2	2.64183	2.64115	2.63751	2.63324
396.4	2.64379	2.63681	2.64083	2.63205
396.6	2.63908	2.64494	2.64059	2.63827
396.8	2.63775	2.64037	2.63841	2.63699
397	2.64269	2.63879	2.63994	2.63061
397.2	2.63907	2.64002	2.6399	2.62892
397.4	2.63761	2.64091	2.63843	2.63462
397.6	2.64569	2.63616	2.64085	2.63108
397.8	2.64442	2.6429	2.64013	2.63204
398	2.63885	2.6455	2.63535	2.63355
398.2	2.63964	2.6426	2.63559	2.63599
398.4	2.63806	2.63561	2.63701	2.63328
398.6	2.64	2.6383	2.63995	2.63394
398.8	2.64574	2.6417	2.64104	2.63282
399	2.63716	2.63678	2.64199	2.63458
399.2	2.63683	2.64008	2.63551	2.63743
399.4	2.64059	2.63611	2.63717	2.63597
399.6	2.64334	2.63997	2.64504	2.62697
[truncated: 5,201 more rows]

## Sheet: Figure 4a
[TcsH1-1832] (pM)	WT (%)						TMPRSS2-/- (%)						GMDS-/- (%)						DKO (%)
9000	100	100	100	100	100	100	100	100	100	100	100	100	100	100	100	100	100	100	100	100	100	100	100	100
3000	100	100	100	100	100	100	100	100	100	100	100	100	100	100	100	100	100	100	100	100	100	100	100	100
1000	96.7	97.3	95.8	94.4	99.4	100	91.4	95.2	96.4	94.7	100	100	96.4	98.8	100	100	100	100	93.1	96.5	95.3	96.6	100	100
333	54.2	35.8	50.7	34.5	42.4	48	57.1	36.3	38	40.8	34.5	42.5	67.2	74.7	56.8	54.4	55.1	65.9	69.3	70	65.5	72	75.5	60
111	8.4	15.7	8.1	8.3	9.1	8.8	16.2	5.5	13.2	10.3	7.4	6.4	11.3	13.7	8.1	7.6	8.7	8.6	17.2	20	12.2	17.6	16.3	13.3
37	5.4	4.9	4.5	8.5	3.7	3.8	7.3	5.3	0.9	4.1	8.9	6.3	7.6	6.2	5.1	3.8	3.3	4.3	15.6	13.7	5.6	6.7	8.9	4.1
12.3	1.1	7.5	1.2	2.6	6.7	4.4	3.1	0.8	2	3.5	3.1	1.5	3.9	7.9	2.4	3.1	5.7	4.9	9.5	4	12.2	2.3	4	6.1
4.1	1.7	4.6	2.8	3.4	2.3	4.7	1.6	1.5	2.3	3	2.9	2.7	4.1	2.8	4.8	4.1	2.2	6.5	6.1	4	6.1	1.4	7.6	7.1
1.37	4.3	5.1	6.3	4.7	3.8	2.2	2.8	3	0.8	1.7	2	1.9	1.1	5.7	4.5	1.5	6.2	0.9	7.1	2.9	4.5	4	3.9	3.4

## Sheet: Figure 4c
Time (s)	TcsH1833-2618	TcdA1832-2252	TcdA2245-2710
0	0	0	0
0.2	0.000969	0.007196	0.007401
0.4	-0.00103	0.007233	0.002305
0.6	0.005947	0.006879	0.002272
0.8	0.005252	0.013331	0.011875
1	0.007953	0.013322	0.010494
1.2	0.004543	0.012494	0.009109
1.4	0.008796	0.011976	0.009793
1.6	0.00888	0.014858	0.018417
1.8	0.007382	0.021794	0.007559
2	0.007009	0.012213	0.010375
2.2	0.007601	0.0127	0.009569
2.4	0.007026	0.009636	0.013755
2.6	0.011112	0.016189	0.017986
2.8	0.010282	0.01593	0.01262
3	0.010129	0.012451	0.011919
3.2	0.014467	0.009654	0.013101
3.4	0.01149	0.016466	0.016326
3.6	0.010034	0.012925	0.021
3.8	0.018486	0.015229	0.014319
4	0.011549	0.015497	0.020766
4.2	0.009366	0.012592	0.010905
4.4	0.015738	0.015057	0.014116
4.6	0.010142	0.016735	0.013713
4.8	0.014192	0.009322	0.018769
5	0.016188	0.012099	0.012938
5.2	0.010821	0.021849	0.017167
5.4	0.011938	0.01428	0.012402
5.6	0.01463	0.012293	0.011252
5.8	0.014477	0.021969	0.01721
6	0.015224	0.018563	0.019922
6.2	0.013078	0.018239	0.016497
6.4	0.016694	0.01777	0.021432
6.6	0.014844	0.014204	0.016133
6.8	0.014084	0.0151	0.012851
7	0.017788	0.022554	0.020472
7.2	0.012955	0.022387	0.018988
7.4	0.012459	0.01708	0.017162
7.6	0.020318	0.018668	0.019273
7.8	0.017451	0.023023	0.019794
8	0.018418	0.019721	0.01261
8.2	0.017397	0.017934	0.018119
8.4	0.017605	0.016399	0.017496
8.6	0.018509	0.021597	0.022835
8.8	0.020726	0.021313	0.012982
9	0.015419	0.029031	0.019269
9.2	0.01776	0.015976	0.01687
9.4	0.020935	0.020095	0.017562
9.6	0.018835	0.024851	0.019678
9.8	0.016288	0.019165	0.014346
10	0.018376	0.01715	0.017288
10.2	0.016475	0.0184	0.023152
10.4	0.0183	0.021711	0.025629
10.6	0.01491	0.018745	0.016677
10.8	0.020606	0.019892	0.021981
11	0.017358	0.020872	0.022331
11.2	0.021304	0.018299	0.020466
11.4	0.018078	0.023901	0.022428
11.6	0.02096	0.02301	0.020313
11.8	0.023316	0.020619	0.020287
12	0.018144	0.02185	0.024027
12.2	0.02321	0.026032	0.020534
12.4	0.020959	0.01964	0.016919
12.6	0.019069	0.018184	0.023421
12.8	0.025041	0.021794	0.022654
13	0.023661	0.022473	0.020966
13.2	0.022241	0.019371	0.020617
13.4	0.021371	0.023438	0.023024
13.6	0.024105	0.020055	0.021794
13.8	0.02545	0.023595	0.022718
14	0.022554	0.02737	0.021129
14.2	0.019772	0.027046	0.021198
14.4	0.024817	0.022523	0.01959
14.6	0.022522	0.02225	0.021707
14.8	0.021115	0.023665	0.024989
15	0.023248	0.023273	0.021731
15.2	0.023773	0.02259	0.0216
15.4	0.025343	0.021767	0.023522
15.6	0.023147	0.02354	0.023887
15.8	0.023072	0.023804	0.020646
16	0.020604	0.024588	0.023904
16.2	0.023095	0.028377	0.022383
16.4	0.022844	0.029894	0.03169
16.6	0.023393	0.025081	0.023215
16.8	0.023278	0.020951	0.019643
17	0.021725	0.017571	0.026639
17.2	0.02598	0.021558	0.028405
17.4	0.02592	0.025043	0.024014
17.6	0.025019	0.026221	0.023984
17.8	0.021996	0.021089	0.024516
18	0.022489	0.025814	0.025522
18.2	0.028118	0.025706	0.028824
18.4	0.027411	0.034734	0.026063
18.6	0.025792	0.020607	0.017343
18.8	0.02486	0.017277	0.021192
19	0.03064	0.029644	0.027375
19.2	0.025143	0.028832	0.016845
19.4	0.02622	0.022833	0.020761
19.6	0.026912	0.024503	0.028116
19.8	0.024671	0.026906	0.027163
20	0.029754	0.023735	0.022219
20.2	0.028718	0.027538	0.025678
20.4	0.026617	0.025236	0.02266
20.6	0.026447	0.022634	0.027848
20.8	0.021596	0.030218	0.030804
21	0.026343	0.027155	0.027873
21.2	0.023723	0.021549	0.022797
21.4	0.02606	0.021888	0.025189
21.6	0.024988	0.030413	0.025732
21.8	0.026912	0.026802	0.020337
22	0.026065	0.025857	0.020323
22.2	0.024936	0.032304	0.025952
22.4	0.027167	0.02749	0.022236
22.6	0.028058	0.028031	0.026553
22.8	0.030708	0.032489	0.028189
23	0.028277	0.027072	0.02092
23.2	0.026728	0.023752	0.024306
23.4	0.028293	0.031997	0.026359
23.6	0.02618	0.030675	0.026483
23.8	0.032373	0.027825	0.021476
24	0.029112	0.032125	0.029254
24.2	0.026656	0.030136	0.027687
24.4	0.029713	0.026981	0.023157
24.6	0.029528	0.030279	0.023952
24.8	0.029319	0.03404	0.029206
25	0.029896	0.024572	0.026591
25.2	0.032443	0.032226	0.032606
25.4	0.031065	0.033748	0.027307
25.6	0.027222	0.026106	0.022288
25.8	0.033088	0.030301	0.028431
26	0.030979	0.036421	0.028855
26.2	0.028112	0.030281	0.026065
26.4	0.032744	0.024386	0.026095
26.6	0.03044	0.027366	0.023938
26.8	0.028693	0.031623	0.02711
27	0.031708	0.024855	0.026144
27.2	0.02899	0.028324	0.025908
27.4	0.033366	0.02527	0.024807
27.6	0.029513	0.030922	0.028992
27.8	0.028657	0.035154	0.034553
28	0.026954	0.035601	0.02395
28.2	0.031	0.02678	0.026426
28.4	0.029118	0.030873	0.032755
28.6	0.032047	0.035045	0.027358
28.8	0.035686	0.029544	0.024651
29	0.03432	0.035647	0.023317
29.2	0.030637	0.028035	0.028267
29.4	0.031631	0.035128	0.029109
29.6	0.028424	0.030907	0.027629
29.8	0.033212	0.031635	0.023949
30	0.032636	0.026111	0.024708
30.2	0.026854	0.028176	0.024426
30.4	0.032147	0.036911	0.029905
30.6	0.031471	0.031326	0.022861
30.8	0.030228	0.030048	0.027876
31	0.032471	0.029998	0.032124
31.2	0.033151	0.031866	0.024727
31.4	0.030993	0.028413	0.0229
31.6	0.028516	0.034241	0.028219
31.8	0.030733	0.033902	0.027369
32	0.031351	0.024963	0.025824
32.2	0.033416	0.036644	0.027919
32.4	0.031892	0.033661	0.019385
32.6	0.03474	0.02599	0.026398
32.8	0.028944	0.036511	0.03093
33	0.036557	0.037081	0.026761
33.2	0.032867	0.030184	0.018344
33.4	0.032938	0.03134	0.029574
33.6	0.029983	0.03388	0.031492
33.8	0.039038	0.030102	0.024787
34	0.033721	0.037732	0.022521
34.2	0.028825	0.029531	0.031249
34.4	0.033234	0.027305	0.022177
34.6	0.032278	0.034483	0.026639
34.8	0.034016	0.034753	0.028575
35	0.034775	0.035323	0.023807
35.2	0.031789	0.026988	0.024705
35.4	0.031081	0.030287	0.03032
35.6	0.031852	0.036262	0.025925
35.8	0.032114	0.034469	0.02582
36	0.030949	0.035772	0.028012
36.2	0.033165	0.033812	0.023855
36.4	0.033939	0.035312	0.023351
36.6	0.03787	0.03779	0.031676
36.8	0.031827	0.031386	0.023974
37	0.034289	0.02573	0.025979
37.2	0.031231	0.035436	0.027441
37.4	0.035059	0.03657	0.032004
37.6	0.03248	0.035384	0.02212
37.8	0.034199	0.032842	0.031014
38	0.032189	0.032924	0.031697
38.2	0.033959	0.031456	0.030114
38.4	0.03074	0.036457	0.0248
38.6	0.033723	0.030681	0.029421
38.8	0.032799	0.032434	0.021739
39	0.034887	0.035665	0.025971
39.2	0.034282	0.037889	0.029491
39.4	0.033654	0.031472	0.025137
39.6	0.031305	0.032013	0.021834
39.8	0.032309	0.038864	0.031038
40	0.030679	0.035409	0.02429
40.2	0.039689	0.029866	0.024781
40.4	0.034841	0.035163	0.029805
40.6	0.034876	0.032219	0.029054
40.8	0.034954	0.037689	0.0249
41	0.036635	0.038189	0.030321
41.2	0.03926	0.037985	0.029558
41.4	0.03703	0.029482	0.02459
41.6	0.036928	0.037303	0.031805
41.8	0.033186	0.040337	0.02664
42	0.035735	0.033398	0.026755
42.2	0.03785	0.035271	0.029954
42.4	0.035853	0.037702	0.031555
42.6	0.03502	0.036063	0.023592
42.8	0.03443	0.032607	0.028935
43	0.030594	0.040216	0.030628
43.2	0.037992	0.033263	0.026567
43.4	0.036433	0.037138	0.025983
43.6	0.035682	0.039486	0.031031
43.8	0.035205	0.034054	0.02517
44	0.031463	0.036055	0.032276
44.2	0.035934	0.039096	0.02717
44.4	0.035822	0.037338	0.021878
44.6	0.037947	0.0367	0.026058
44.8	0.031953	0.037096	0.028428
45	0.033186	0.038465	0.03356
45.2	0.038579	0.033527	0.024398
45.4	0.035073	0.032746	0.027464
45.6	0.036046	0.036767	0.025843
45.8	0.037226	0.034232	0.027099
46	0.034616	0.035482	0.027857
46.2	0.036747	0.039899	0.026691
46.4	0.035039	0.031935	0.028407
46.6	0.039306	0.035368	0.028022
46.8	0.034794	0.04235	0.027931
47	0.039719	0.035267	0.025575
47.2	0.040657	0.036482	0.026629
47.4	0.032842	0.03158	0.034667
47.6	0.037475	0.036632	0.0281
47.8	0.03584	0.037972	0.027889
48	0.035827	0.039233	0.029943
48.2	0.043028	0.033215	0.024869
48.4	0.036185	0.037188	0.028114
48.6	0.03798	0.039284	0.032122
48.8	0.037991	0.03553	0.020506
49	0.037731	0.035565	0.027556
49.2	0.037961	0.037647	0.035051
49.4	0.037051	0.039509	0.026007
49.6	0.041779	0.039852	0.027588
49.8	0.037862	0.042706	0.032546
50	0.033342	0.037883	0.033225
50.2	0.035969	0.036068	0.027946
50.4	0.039205	0.039806	0.02865
50.6	0.039151	0.041513	0.026962
50.8	0.038559	0.035892	0.026289
51	0.035655	0.039698	0.032131
51.2	0.035261	0.040744	0.026363
51.4	0.042277	0.040011	0.026238
51.6	0.038628	0.035529	0.028076
51.8	0.033094	0.03393	0.032617
52	0.032633	0.039959	0.027225
52.2	0.036939	0.037217	0.02746
52.4	0.037007	0.040323	0.027182
52.6	0.041221	0.037572	0.024197
52.8	0.038856	0.035874	0.024383
53	0.034835	0.042017	0.027023
53.2	0.037386	0.039018	0.021951
53.4	0.036987	0.038313	0.026956
53.6	0.040482	0.038274	0.029052
53.8	0.040517	0.036003	0.025582
54	0.038971	0.035653	0.025778
54.2	0.034548	0.03644	0.029149
54.4	0.033451	0.03322	0.024282
54.6	0.038875	0.035298	0.026925
54.8	0.034531	0.040342	0.027133
55	0.037411	0.0425	0.025856
55.2	0.03834	0.030648	0.026389
55.4	0.033286	0.040474	0.030741
55.6	0.035455	0.044129	0.025627
55.8	0.039088	0.038228	0.027459
56	0.039322	0.040101	0.028966
56.2	0.040155	0.039779	0.026504
56.4	0.035512	0.034534	0.03043
56.6	0.038997	0.03714	0.027209
56.8	0.034825	0.035352	0.026263
57	0.037653	0.031222	0.02968
57.2	0.040243	0.037333	0.027891
57.4	0.038081	0.039372	0.029934
57.6	0.040009	0.035612	0.02808
57.8	0.035343	0.033062	0.024634
58	0.038242	0.041737	0.029122
58.2	0.038102	0.047043	0.02719
58.4	0.038509	0.034293	0.023687
58.6	0.038623	0.03615	0.028535
58.8	0.037389	0.039161	0.028887
59	0.042376	0.038868	0.024674
59.2	0.038764	0.042376	0.02838
59.4	0.041009	0.040961	0.022987
59.6	0.038296	0.03404	0.025988
59.8	0.038744	0.040364	0.030992
60	0.059303	0.037586	0.02732
60.2	0.074207	0.05158	0.028862
60.4	0.089589	0.068695	0.027933
60.6	0.101566	0.078617	0.070487
60.8	0.11624	0.094028	0.084166
61	0.135818	0.112179	0.103963
61.2	0.150621	0.122268	0.119999
61.4	0.167632	0.141113	0.132328
61.6	0.184306	0.16452	0.147398
61.8	0.203812	0.170116	0.167397
62	0.210777	0.1901	0.18133
62.2	0.235465	0.207727	0.198403
62.4	0.256535	0.230302	0.207503
62.6	0.269125	0.236164	0.222652
62.8	0.285588	0.252699	0.241981
63	0.301601	0.270038	0.25478
63.2	0.31737	0.288437	0.271911
63.4	0.330766	0.306509	0.289739
63.6	0.349082	0.316623	0.304728
63.8	0.36587	0.330901	0.319893
64	0.38485	0.35403	0.336166
64.2	0.397792	0.365772	0.349008
64.4	0.410446	0.377271	0.366328
64.6	0.427475	0.398166	0.375837
64.8	0.446557	0.414033	0.391851
65	0.459025	0.42573	0.403103
65.2	0.468299	0.43149	0.419884
65.4	0.48532	0.454514	0.438639
65.6	0.502621	0.466891	0.450442
65.8	0.517911	0.480782	0.459418
66	0.531937	0.50467	0.475493
66.2	0.54524	0.510266	0.489763
66.4	0.561702	0.52213	0.499283
66.6	0.57339	0.541205	0.519622
66.8	0.587906	0.552123	0.529545
67	0.603006	0.563617	0.539324
67.2	0.615525	0.576904	0.556148
67.4	0.627515	0.594043	0.566778
67.6	0.639518	0.607304	0.573888
67.8	0.657248	0.622135	0.591256
68	0.670267	0.631071	0.606642
68.2	0.678153	0.641117	0.614749
68.4	0.694753	0.659961	0.627339
68.6	0.705366	0.674666	0.642685
68.8	0.713522	0.674675	0.649315
69	0.731809	0.691524	0.667406
69.2	0.74314	0.709635	0.675859
69.4	0.75223	0.717661	0.686367
69.6	0.764868	0.728449	0.695132
69.8	0.778384	0.74033	0.710802
70	0.790578	0.750323	0.720928
70.2	0.798432	0.764469	0.736673
70.4	0.811115	0.777134	0.74199
70.6	0.820921	0.778904	0.75473
70.8	0.831585	0.793319	0.763608
71	0.847908	0.812603	0.776298
71.2	0.85463	0.820886	0.785408
71.4	0.871385	0.825493	0.792013
71.6	0.878153	0.838697	0.808529
71.8	0.888459	0.852909	0.81069
72	0.89831	0.859532	0.824571
72.2	0.9085	0.870982	0.835084
72.4	0.91595	0.882519	0.847119
72.6	0.929416	0.885436	0.851387
72.8	0.935662	0.897841	0.865418
73	0.942628	0.910848	0.873257
73.2	0.960746	0.915276	0.878703
73.4	0.96548	0.926429	0.889338
73.6	0.978644	0.940588	0.899369
73.8	0.985664	0.939676	0.909205
74	0.994012	0.950238	0.914993
74.2	0.995562	0.963548	0.928508
74.4	1.01171	0.972099	0.93537
74.6	1.02234	0.974364	0.945524
74.8	1.02687	0.988391	0.954541
75	1.03012	0.989328	0.959049
75.2	1.04153	1.00044	0.965208
75.4	1.05465	1.02042	0.979763
75.6	1.06184	1.0231	0.978229
75.8	1.06937	1.02333	0.992284
76	1.07696	1.03178	1.00779
76.2	1.08399	1.04322	1.00407
76.4	1.09384	1.05464	1.01815
76.6	1.10171	1.06367	1.02239
76.8	1.10949	1.06341	1.03155
77	1.11435	1.07228	1.03445
77.2	1.12702	1.08275	1.04486
77.4	1.13056	1.09019	1.0493
77.6	1.1346	1.09203	1.05658
77.8	1.14134	1.10039	1.06372
78	1.14654	1.11397	1.0719
78.2	1.15631	1.11456	1.0776
78.4	1.16382	1.12014	1.08063
78.6	1.1694	1.12815	1.09473
78.8	1.17625	1.13375	1.09796
79	1.18322	1.13722	1.10561
79.2	1.19019	1.15437	1.11548
79.4	1.19775	1.15248	1.12067
79.6	1.20309	1.15785	1.12311
79.8	1.20891	1.17124	1.1325
80	1.2142	1.17282	1.13429
80.2	1.22138	1.17532	1.13684
80.4	1.23135	1.18905	1.14991
80.6	1.22956	1.19413	1.15409
80.8	1.23835	1.1943	1.15571
81	1.24123	1.20102	1.16407
81.2	1.25114	1.20523	1.17176
81.4	1.25415	1.21177	1.17831
81.6	1.25984	1.2262	1.18004
81.8	1.26674	1.22782	1.18972
82	1.27179	1.22615	1.19209
82.2	1.2836	1.23597	1.19666
82.4	1.28316	1.24693	1.20266
82.6	1.29075	1.24402	1.20584
82.8	1.29333	1.25302	1.21244
83	1.29533	1.26267	1.21993
83.2	1.30083	1.26066	1.22218
83.4	1.30395	1.26284	1.23039
83.6	1.3131	1.27596	1.23785
83.8	1.3172	1.27399	1.2412
84	1.32361	1.27733	1.24067
84.2	1.33132	1.29122	1.24792
84.4	1.33236	1.2891	1.25462
84.6	1.33817	1.29529	1.25562
84.8	1.34007	1.30619	1.26084
85	1.34482	1.30677	1.26399
85.2	1.34621	1.30538	1.26825
85.4	1.35131	1.31359	1.27576
85.6	1.35946	1.31594	1.27882
85.8	1.36904	1.31827	1.28061
86	1.36974	1.33105	1.28826
86.2	1.37402	1.32737	1.29104
86.4	1.37655	1.33236	1.29521
86.6	1.38511	1.33698	1.29988
86.8	1.3867	1.35142	1.30565
87	1.38966	1.34435	1.30702
87.2	1.39611	1.34949	1.3118
87.4	1.39722	1.35829	1.31455
87.6	1.40277	1.35778	1.32027
87.8	1.40806	1.36333	1.32843
88	1.41117	1.36693	1.32948
88.2	1.41361	1.36926	1.33522
88.4	1.41755	1.37306	1.34275
88.6	1.41909	1.38182	1.34475
88.8	1.42342	1.38144	1.34925
89	1.43199	1.38034	1.35038
89.2	1.42971	1.39742	1.353
89.4	1.43741	1.39627	1.35084
89.6	1.44402	1.39609	1.35977
89.8	1.44063	1.40009	1.36573
90	1.44688	1.404	1.37031
90.2	1.44844	1.40852	1.37039
90.4	1.45198	1.40893	1.37244
90.6	1.45524	1.41524	1.38061
90.8	1.45849	1.41921	1.38014
91	1.4642	1.4235	1.38605
91.2	1.46799	1.43439	1.38615
91.4	1.46914	1.42281	1.39079
91.6	1.47687	1.43115	1.39623
91.8	1.4783	1.44058	1.39684
92	1.47862	1.44167	1.39743
92.2	1.48528	1.43798	1.40484
92.4	1.48626	1.44375	1.40787
92.6	1.49025	1.44576	1.40943
92.8	1.49184	1.45207	1.417
93	1.49311	1.45465	1.4174
93.2	1.49916	1.45608	1.42226
93.4	1.50451	1.45613	1.42336
93.6	1.50523	1.47273	1.42713
93.8	1.51089	1.47241	1.42896
94	1.51898	1.46816	1.43591
94.2	1.5149	1.46906	1.4362
94.4	1.51733	1.48113	1.44169
94.6	1.52353	1.47661	1.44199
94.8	1.52376	1.48163	1.44631
95	1.52799	1.48216	1.44593
95.2	1.53201	1.48522	1.45016
95.4	1.53411	1.49578	1.45482
95.6	1.53614	1.50036	1.45527
95.8	1.53694	1.49319	1.46112
96	1.53755	1.50272	1.46218
96.2	1.54149	1.50634	1.46433
96.4	1.54865	1.50878	1.46587
96.6	1.54565	1.50186	1.46742
96.8	1.54921	1.508	1.47437
97	1.55484	1.51607	1.47432
97.2	1.55723	1.51622	1.47742
97.4	1.56173	1.51445	1.4805
97.6	1.55978	1.5227	1.48412
97.8	1.56786	1.51935	1.48307
98	1.5667	1.52611	1.48829
98.2	1.56852	1.532	1.49169
98.4	1.57369	1.5272	1.49358
98.6	1.57477	1.53483	1.49277
98.8	1.57714	1.53773	1.49656
99	1.58346	1.5374	1.49968
99.2	1.58294	1.53862	1.50825
99.4	1.57744	1.54466	1.50677
99.6	1.59228	1.54691	1.50632
99.8	1.59168	1.55186	1.51303
100	1.59532	1.55254	1.51007
100.2	1.60078	1.54972	1.51823
100.4	1.59859	1.55419	1.51948
100.6	1.59801	1.56275	1.5258
100.8	1.60064	1.5564	1.52137
101	1.60838	1.55919	1.53184
101.2	1.6062	1.56134	1.52631
101.4	1.61179	1.56734	1.53142
101.6	1.61142	1.56815	1.53202
101.8	1.61342	1.57226	1.53364
102	1.61615	1.57032	1.53723
102.2	1.61545	1.57262	1.54018
102.4	1.61867	1.5855	1.54105
102.6	1.62241	1.58464	1.54479
102.8	1.63142	1.58059	1.54536
103	1.62446	1.58672	1.54854
103.2	1.63268	1.59001	1.55341
103.4	1.63221	1.58434	1.55127
103.6	1.63673	1.59143	1.55362
103.8	1.63738	1.58749	1.55802
104	1.6402	1.59248	1.55347
104.2	1.64054	1.59943	1.56423
104.4	1.64508	1.59533	1.5644
104.6	1.64227	1.59366	1.56436
104.8	1.64735	1.60808	1.56639
105	1.6503	1.6091	1.57467
105.2	1.65295	1.60226	1.57616
105.4	1.65226	1.60649	1.57501
105.6	1.65412	1.61586	1.57612
105.8	1.65655	1.61457	1.57608
106	1.65961	1.61543	1.58157
106.2	1.65885	1.61403	1.58146
106.4	1.66222	1.61968	1.57839
106.6	1.66064	1.62045	1.58294
106.8	1.66144	1.62593	1.57897
107	1.66966	1.62309	1.59437
107.2	1.67197	1.62427	1.58736
107.4	1.67371	1.63603	1.59425
107.6	1.67192	1.63465	1.59296
107.8	1.67152	1.63258	1.59582
108	1.67756	1.63154	1.59653
108.2	1.67654	1.63875	1.59637
108.4	1.68331	1.63796	1.60005
108.6	1.68115	1.64227	1.60641
108.8	1.68295	1.64188	1.60638
109	1.68678	1.64253	1.6052
109.2	1.69026	1.64871	1.60767
109.4	1.69065	1.65161	1.6108
109.6	1.69124	1.64563	1.61312
109.8	1.69639	1.64836	1.61966
110	1.6947	1.64998	1.61481
110.2	1.69705	1.65711	1.61679
110.4	1.70201	1.65609	1.62303
110.6	1.70167	1.65813	1.62262
110.8	1.70606	1.65922	1.62684
111	1.71008	1.65848	1.62604
111.2	1.71042	1.66363	1.62913
111.4	1.70921	1.668	1.62918
111.6	1.71202	1.66669	1.62919
111.8	1.71155	1.67129	1.63418
112	1.71181	1.67203	1.63482
112.2	1.71733	1.67	1.63603
112.4	1.72142	1.67646	1.63864
112.6	1.71652	1.67868	1.63743
112.8	1.71807	1.6734	1.64064
113	1.7207	1.67981	1.64545
113.2	1.72809	1.68158	1.64763
113.4	1.72749	1.67813	1.64383
113.6	1.72869	1.68818	1.64605
113.8	1.72718	1.68494	1.65355
114	1.72768	1.6801	1.65308
114.2	1.73592	1.68663	1.65518
114.4	1.73212	1.69444	1.65356
114.6	1.73934	1.6921	1.65261
114.8	1.73404	1.68587	1.65781
115	1.74114	1.69399	1.65735
115.2	1.73819	1.69484	1.66551
115.4	1.74069	1.69892	1.66569
115.6	1.74412	1.69924	1.65992
115.8	1.74527	1.69842	1.66829
116	1.75064	1.69712	1.66861
116.2	1.74828	1.70687	1.66723
116.4	1.74903	1.70715	1.67158
116.6	1.75386	1.70144	1.67513
116.8	1.75402	1.70762	1.67282
117	1.75045	1.71056	1.67893
117.2	1.75238	1.71182	1.6751
117.4	1.75956	1.71083	1.67864
117.6	1.75852	1.71025	1.6824
117.8	1.76102	1.71565	1.6815
118	1.76071	1.72191	1.6821
118.2	1.76082	1.72144	1.68143
118.4	1.7613	1.71571	1.68628
118.6	1.76732	1.72015	1.68675
118.8	1.76596	1.72398	1.6946
119	1.76958	1.72395	1.69049
119.2	1.76845	1.71976	1.69169
119.4	1.77659	1.73392	1.69155
119.6	1.77504	1.73056	1.69189
119.8	1.77395	1.72488	1.69484
120	1.78235	1.72862	1.69921
120.2	1.77502	1.7302	1.69973
120.4	1.77381	1.73218	1.69723
120.6	1.78325	1.73828	1.70513
120.8	1.78404	1.73913	1.70191
121	1.78714	1.73385	1.70324
121.2	1.78462	1.74407	1.7061
121.4	1.78574	1.7397	1.70772
121.6	1.78738	1.74031	1.70494
121.8	1.78919	1.74085	1.71185
122	1.78915	1.74906	1.71577
122.2	1.78862	1.74267	1.71148
122.4	1.78952	1.7497	1.71445
122.6	1.79162	1.74673	1.7182
122.8	1.79586	1.74708	1.71396
123	1.80118	1.75484	1.71914
123.2	1.79703	1.75772	1.71539
123.4	1.79766	1.75255	1.72153
123.6	1.80134	1.75388	1.72605
123.8	1.80392	1.75952	1.72446
124	1.8035	1.76013	1.72388
124.2	1.80652	1.75883	1.72762
124.4	1.80488	1.7637	1.72936
124.6	1.8101	1.76229	1.72652
124.8	1.81091	1.76377	1.72663
125	1.80957	1.76694	1.7348
125.2	1.80594	1.7674	1.73504
125.4	1.81225	1.76808	1.73283
125.6	1.81842	1.77378	1.73668
125.8	1.81596	1.77461	1.73765
126	1.8155	1.77073	1.73618
126.2	1.81773	1.77232	1.73697
126.4	1.82338	1.77938	1.73963
126.6	1.82027	1.77254	1.73975
126.8	1.81693	1.78006	1.7406
127	1.82356	1.77822	1.74224
127.2	1.822	1.77756	1.74818
127.4	1.82611	1.77469	1.74458
127.6	1.82796	1.78387	1.74875
127.8	1.82893	1.77938	1.74745
128	1.83493	1.77725	1.75135
128.2	1.82758	1.78961	1.75164
128.4	1.83401	1.78717	1.75358
128.6	1.83448	1.78079	1.75089
128.8	1.83369	1.78666	1.75203
129	1.8339	1.79668	1.75136
129.2	1.8376	1.79147	1.75807
129.4	1.8369	1.79083	1.76155
129.6	1.83676	1.79101	1.76539
129.8	1.84222	1.79352	1.76087
130	1.83782	1.8018	1.76235
130.2	1.84198	1.80155	1.75948
130.4	1.84627	1.79426	1.7669
130.6	1.84244	1.8009	1.76666
130.8	1.84521	1.7988	1.76639
131	1.84659	1.79888	1.76996
131.2	1.84678	1.80198	1.77068
131.4	1.84819	1.8035	1.77146
131.6	1.85134	1.80565	1.77031
131.8	1.85157	1.80511	1.77216
132	1.8468	1.80794	1.77581
132.2	1.85083	1.80393	1.77553
132.4	1.8521	1.80299	1.76881
132.6	1.85232	1.81398	1.77752
132.8	1.85618	1.80816	1.7775
133	1.85527	1.80785	1.77899
133.2	1.86138	1.8141	1.77743
133.4	1.86208	1.81406	1.78295
133.6	1.86131	1.81645	1.78192
133.8	1.86272	1.81648	1.7857
134	1.86299	1.82173	1.78483
134.2	1.86921	1.81722	1.78732
134.4	1.86767	1.82353	1.78689
134.6	1.86993	1.81991	1.78865
134.8	1.86968	1.81649	1.79445
135	1.87198	1.82511	1.79201
135.2	1.86908	1.82783	1.79071
135.4	1.87158	1.82321	1.79626
135.6	1.87309	1.82853	1.797
135.8	1.87257	1.83024	1.79093
136	1.87174	1.83574	1.79709
136.2	1.87536	1.82863	1.79525
136.4	1.87471	1.82824	1.80065
136.6	1.87864	1.83196	1.79759
136.8	1.88267	1.83622	1.80323
137	1.88067	1.84002	1.80401
137.2	1.88465	1.83704	1.79944
137.4	1.8854	1.83383	1.80439
137.6	1.88534	1.83728	1.80128
137.8	1.88306	1.83906	1.8051
138	1.8883	1.83884	1.80933
138.2	1.88724	1.84192	1.8063
138.4	1.89069	1.84158	1.80897
138.6	1.89095	1.84418	1.80919
138.8	1.88992	1.84623	1.81272
139	1.88639	1.84713	1.80874
139.2	1.89505	1.84025	1.81684
139.4	1.89617	1.84987	1.81088
139.6	1.89338	1.85269	1.81549
139.8	1.89526	1.84591	1.81317
140	1.89684	1.85086	1.81676
140.2	1.90146	1.85445	1.81808
140.4	1.90015	1.85805	1.81728
140.6	1.89937	1.85257	1.82172
140.8	1.90197	1.85241	1.82627
141	1.90622	1.85371	1.82313
141.2	1.90222	1.85153	1.82554
141.4	1.90282	1.86403	1.82684
141.6	1.90757	1.85905	1.82514
141.8	1.90783	1.85546	1.82225
142	1.9075	1.86244	1.82519
142.2	1.90447	1.86381	1.82947
142.4	1.90465	1.85824	1.82534
142.6	1.91275	1.86362	1.83098
142.8	1.91117	1.86046	1.82999
143	1.91453	1.86244	1.82823
143.2	1.90619	1.87095	1.82712
143.4	1.9111	1.86488	1.8345
143.6	1.91715	1.86304	1.83763
143.8	1.91613	1.86963	1.83312
144	1.91675	1.87381	1.83751
144.2	1.92011	1.86715	1.84057
144.4	1.91486	1.86707	1.83855
144.6	1.92091	1.87659	1.84055
144.8	1.92064	1.87836	1.84353
145	1.9204	1.87271	1.84434
145.2	1.92288	1.87619	1.8413
145.4	1.9196	1.87247	1.84243
145.6	1.92382	1.87571	1.84243
145.8	1.92699	1.88001	1.84313
146	1.92492	1.87878	1.84687
146.2	1.92811	1.87579	1.849
146.4	1.93017	1.88407	1.84936
146.6	1.92602	1.88243	1.84611
146.8	1.92785	1.87695	1.84782
147	1.92937	1.87813	1.8487
147.2	1.93204	1.88059	1.85282
147.4	1.936	1.88161	1.85068
147.6	1.93286	1.88783	1.85517
147.8	1.93554	1.88984	1.85788
148	1.93929	1.88238	1.85345
148.2	1.93294	1.89193	1.85316
148.4	1.9301	1.8925	1.85879
148.6	1.9403	1.88856	1.85973
148.8	1.93473	1.89221	1.85605
149	1.94043	1.89968	1.86262
149.2	1.94139	1.88882	1.85917
149.4	1.93855	1.88842	1.86472
149.6	1.94226	1.8939	1.86256
149.8	1.94435	1.89653	1.86069
150	1.94353	1.89957	1.86287
150.2	1.94967	1.89902	1.86585
150.4	1.94248	1.90014	1.86277
150.6	1.94783	1.89798	1.86436
150.8	1.94807	1.90699	1.8676
151	1.95015	1.90322	1.86577
151.2	1.95126	1.89827	1.86729
151.4	1.94649	1.90592	1.87047
151.6	1.95053	1.90224	1.87101
151.8	1.95075	1.90281	1.866
152	1.94824	1.90848	1.87264
152.2	1.95656	1.90925	1.87381
152.4	1.95085	1.90317	1.87217
152.6	1.95585	1.91157	1.87423
152.8	1.95577	1.91114	1.87873
153	1.95714	1.90829	1.87705
153.2	1.95825	1.91074	1.87638
153.4	1.96183	1.91617	1.87816
153.6	1.96022	1.90787	1.88163
153.8	1.95729	1.91055	1.87467
154	1.96261	1.91626	1.879
154.2	1.96482	1.91815	1.88137
154.4	1.96287	1.91496	1.88431
154.6	1.96469	1.92115	1.88484
154.8	1.96527	1.91369	1.88722
155	1.96408	1.91853	1.88173
155.2	1.96395	1.92402	1.88572
155.4	1.96679	1.92091	1.88898
155.6	1.97179	1.91847	1.88592
155.8	1.96525	1.92697	1.88951
156	1.96959	1.92192	1.89055
156.2	1.97213	1.92796	1.89023
156.4	1.97087	1.92359	1.88992
156.6	1.97047	1.92427	1.88973
156.8	1.9726	1.92545	1.89096
157	1.9713	1.93351	1.89152
157.2	1.9754	1.92998	1.89472
157.4	1.97495	1.92469	1.89651
157.6	1.97564	1.92931	1.89527
157.8	1.98053	1.9321	1.899
158	1.97538	1.93128	1.90156
158.2	1.97649	1.93563	1.89519
158.4	1.98103	1.93354	1.89788
158.6	1.97726	1.93233	1.90124
158.8	1.97741	1.93276	1.90031
159	1.98561	1.93281	1.90166
159.2	1.97744	1.9286	1.90002
159.4	1.98111	1.93316	1.90422
159.6	1.98549	1.94648	1.90794
159.8	1.98626	1.93863	1.90522
160	1.98704	1.93769	1.90534
160.2	1.98769	1.94012	1.90548
160.4	1.98801	1.94381	1.90581
160.6	1.99027	1.94035	1.90792
160.8	1.99108	1.9456	1.91378
161	1.99267	1.94392	1.91054
161.2	1.9876	1.94042	1.9069
161.4	1.98809	1.9453	1.91091
161.6	1.99339	1.94383	1.91099
161.8	1.99507	1.94667	1.91303
162	1.99508	1.94986	1.91302
162.2	1.99714	1.9504	1.90996
162.4	1.99756	1.9506	1.9161
162.6	1.99723	1.94651	1.91963
162.8	1.99682	1.94767	1.91544
163	1.99733	1.9504	1.91585
163.2	1.99951	1.9481	1.92039
163.4	1.99877	1.95008	1.92092
163.6	2.00126	1.95464	1.91848
163.8	2.00173	1.95785	1.91928
164	2.0047	1.95893	1.92192
164.2	2.00298	1.95516	1.92438
164.4	2.00743	1.95228	1.92153
164.6	2.00014	1.95726	1.92291
164.8	2.00337	1.95879	1.92258
165	2.00492	1.95411	1.92347
165.2	2.00831	1.95989	1.928
165.4	2.01033	1.95737	1.92637
165.6	2.00693	1.95905	1.92416
165.8	2.01217	1.96419	1.92825
166	2.00829	1.96051	1.92969
166.2	2.01038	1.95948	1.92866
166.4	2.01611	1.96699	1.92797
166.6	2.0121	1.96794	1.92708
166.8	2.01099	1.96303	1.93364
167	2.01156	1.96186	1.93241
167.2	2.01254	1.97123	1.93284
167.4	2.01655	1.96526	1.93478
167.6	2.01792	1.96848	1.93317
167.8	2.01332	1.97248	1.93566
168	2.01566	1.96133	1.93511
168.2	2.02122	1.97183	1.94069
168.4	2.01694	1.97196	1.93599
168.6	2.02092	1.96971	1.94097
168.8	2.01885	1.97575	1.93868
169	2.02445	1.97674	1.93831
169.2	2.02263	1.97484	1.94353
169.4	2.02035	1.97386	1.93935
169.6	2.02378	1.97661	1.94276
169.8	2.02284	1.9806	1.93981
170	2.02241	1.97131	1.9384
170.2	2.01953	1.97529	1.94494
170.4	2.02501	1.97718	1.94309
170.6	2.02518	1.97405	1.94328
170.8	2.03027	1.98249	1.94322
171	2.02541	1.98224	1.94878
171.2	2.02776	1.97835	1.95037
171.4	2.02807	1.97708	1.94534
171.6	2.02792	1.98694	1.94773
171.8	2.02885	1.98379	1.94218
172	2.03116	1.98422	1.94897
172.2	2.03571	1.98576	1.95209
172.4	2.03303	1.98826	1.94907
172.6	2.03657	1.98735	1.95099
172.8	2.0318	1.98584	1.95254
173	2.03254	1.97931	1.95644
173.2	2.03233	1.98434	1.95492
173.4	2.03728	1.99399	1.95303
173.6	2.03745	1.98601	1.956
173.8	2.03394	1.98917	1.95464
174	2.03908	1.9893	1.95894
174.2	2.03621	1.99196	1.95392
174.4	2.03631	1.99151	1.9562
174.6	2.03838	1.99497	1.95762
174.8	2.03935	1.99337	1.96146
175	2.04059	1.99105	1.96356
175.2	2.0413	1.9931	1.96288
175.4	2.04516	1.99521	1.95558
175.6	2.04254	1.99096	1.96036
175.8	2.0429	1.99707	1.9591
176	2.03983	2.00291	1.96444
176.2	2.04724	1.99517	1.9654
176.4	2.0429	1.99672	1.96631
176.6	2.04084	1.99663	1.96751
176.8	2.04954	2.00171	1.96781
177	2.04779	2.003	1.96931
177.2	2.04803	1.99982	1.96966
177.4	2.05051	1.99406	1.96812
177.6	2.04942	2.00086	1.96785
177.8	2.05162	2.01017	1.97193
178	2.04788	2.00721	1.97289
178.2	2.05324	1.99857	1.97487
178.4	2.05405	2.00569	1.96754
178.6	2.05218	2.00728	1.96656
178.8	2.05328	2.0046	1.9678
179	2.05168	2.00872	1.97185
179.2	2.05556	2.00801	1.97257
179.4	2.05652	2.01033	1.97602
179.6	2.05828	2.01112	1.97632
179.8	2.05312	2.01354	1.97549
180	2.05975	2.0069	1.97522
180.2	2.06067	2.01362	1.97182
180.4	2.06085	2.01186	1.97459
180.6	2.06143	2.01516	1.98078
180.8	2.06186	2.0103	1.98067
181	2.06029	2.01586	1.97106
181.2	2.06348	2.01263	1.97945
181.4	2.06542	2.01448	1.98177
181.6	2.05874	2.01247	1.9831
181.8	2.06716	2.01012	1.98291
182	2.06652	2.01556	1.98683
182.2	2.06525	2.01886	1.98372
182.4	2.06524	2.01538	1.98428
182.6	2.0684	2.01372	1.98356
182.8	2.07097	2.03039	1.98253
183	2.06488	2.02818	1.9804
183.2	2.07139	2.01899	1.98428
183.4	2.06316	2.01894	1.98935
183.6	2.06847	2.02597	1.98441
183.8	2.06657	2.02604	1.98814
184	2.06952	2.0266	1.98915
184.2	2.07244	2.01908	1.98879
184.4	2.0705	2.02094	1.98894
184.6	2.07609	2.027	1.98553
184.8	2.07596	2.02833	1.99201
185	2.07635	2.0257	1.99238
185.2	2.07499	2.03025	1.99201
185.4	2.07738	2.03448	1.99607
185.6	2.07374	2.03478	1.99316
185.8	2.07983	2.02611	1.99533
186	2.07633	2.03107	1.99548
186.2	2.07266	2.03673	1.99377
186.4	2.0793	2.03366	1.9937
186.6	2.07937	2.03441	1.99831
186.8	2.07971	2.03253	2.00161
187	2.08462	2.02719	1.99762
187.2	2.07926	2.03988	2.00036
187.4	2.07673	2.02827	2.00095
187.6	2.08388	2.02904	2.00171
187.8	2.08214	2.03731	2.00334
188	2.08061	2.04177	2.00441
188.2	2.08607	2.03574	1.99901
188.4	2.08526	2.0352	2.00522
188.6	2.08534	2.0366	2.00373
188.8	2.08729	2.03661	2.00053
189	2.08527	2.04392	2.00239
189.2	2.08737	2.04523	2.00335
189.4	2.08696	2.03895	2.0058
189.6	2.09001	2.04313	2.00894
189.8	2.08778	2.04564	2.00691
190	2.08904	2.04167	2.00738
190.2	2.09083	2.0447	2.00865
190.4	2.09042	2.04633	2.00858
190.6	2.09201	2.04587	2.01002
190.8	2.09517	2.03893	2.00915
191	2.09161	2.04806	2.01322
191.2	2.08923	2.04518	2.01338
191.4	2.09283	2.04558	2.00827
191.6	2.09264	2.04969	2.01434
191.8	2.09236	2.0494	2.01597
192	2.09607	2.04453	2.01569
192.2	2.0917	2.0508	2.01619
192.4	2.09867	2.05511	2.01273
192.6	2.09719	2.0509	2.01613
192.8	2.09753	2.04864	2.01576
193	2.0993	2.0508	2.01527
193.2	2.09909	2.05227	2.01424
193.4	2.10284	2.05629	2.01788
193.6	2.0991	2.05269	2.01881
193.8	2.09882	2.04752	2.01646
194	2.10409	2.05793	2.02095
194.2	2.09899	2.05894	2.01939
194.4	2.1074	2.05652	2.0217
194.6	2.1035	2.05029	2.01881
194.8	2.10489	2.05686	2.01929
195	2.1067	2.05779	2.02152
195.2	2.10548	2.05305	2.01957
195.4	2.10479	2.05544	2.02868
195.6	2.10854	2.06144	2.02733
195.8	2.10624	2.05806	2.02668
196	2.10479	2.0655	2.02613
196.2	2.10804	2.06261	2.02322
196.4	2.10873	2.06515	2.02581
196.6	2.10632	2.06318	2.02648
196.8	2.11137	2.06915	2.02273
197	2.10828	2.05987	2.02384
197.2	2.1134	2.06303	2.02947
197.4	2.10862	2.06897	2.0271
197.6	2.1088	2.06395	2.03119
197.8	2.11802	2.06394	2.03103
198	2.11614	2.07088	2.03023
198.2	2.11186	2.06383	2.02696
198.4	2.11183	2.06822	2.03401
198.6	2.11359	2.07545	2.03222
198.8	2.11533	2.0675	2.03276
199	2.11487	2.06715	2.03346
199.2	2.11814	2.06992	2.0353
199.4	2.11779	2.07219	2.03481
199.6	2.11895	2.07108	2.03307
199.8	2.12051	2.06951	2.03731
200	2.11775	2.07304	2.03502
200.2	2.12043	2.06749	2.03546
200.4	2.11654	2.07406	2.03802
200.6	2.11758	2.06824	2.03548
200.8	2.12214	2.06887	2.03829
201	2.1172	2.07737	2.04035
201.2	2.12326	2.07793	2.03734
201.4	2.11717	2.07492	2.03892
201.6	2.11796	2.07415	2.0394
201.8	2.12316	2.07637	2.04058
202	2.12173	2.07617	2.04007
202.2	2.12728	2.08239	2.04172
202.4	2.12791	2.0793	2.04286
202.6	2.12808	2.07844	2.0396
202.8	2.12409	2.08435	2.04397
203	2.12709	2.08482	2.04431
203.2	2.12609	2.07563	2.0406
203.4	2.12442	2.07741	2.04716
203.6	2.12532	2.08681	2.04292
203.8	2.12882	2.08567	2.0467
204	2.13041	2.08106	2.04237
204.2	2.1301	2.08129	2.04665
204.4	2.13345	2.0883	2.04899
204.6	2.12997	2.0816	2.04576
204.8	2.12918	2.08636	2.05013
205	2.13313	2.08544	2.04884
205.2	2.13301	2.08236	2.04643
205.4	2.12908	2.09387	2.0513
205.6	2.12983	2.09209	2.0539
205.8	2.13607	2.08593	2.05224
206	2.13631	2.08829	2.0503
206.2	2.13825	2.09097	2.05289
206.4	2.1358	2.0904	2.05061
206.6	2.13987	2.09036	2.05543
206.8	2.13427	2.0885	2.05392
207	2.1398	2.09232	2.04991
207.2	2.13876	2.0965	2.0553
207.4	2.13965	2.09059	2.05489
207.6	2.14066	2.08815	2.0567
207.8	2.14108	2.09102	2.05558
208	2.13683	2.09611	2.05894
208.2	2.14338	2.09485	2.05958
208.4	2.14385	2.08557	2.0563
208.6	2.13843	2.09109	2.05994
208.8	2.14269	2.09608	2.05876
209	2.14332	2.09329	2.0591
209.2	2.14313	2.09283	2.05651
209.4	2.14273	2.09832	2.06216
209.6	2.14625	2.09707	2.05953
209.8	2.14469	2.10656	2.0603
210	2.14181	2.10179	2.06391
210.2	2.1416	2.09627	2.06201
210.4	2.15183	2.10178	2.06027
210.6	2.14594	2.10803	2.06353
210.8	2.15043	2.09912	2.06346
211	2.15089	2.09855	2.06331
211.2	2.14295	2.09998	2.06532
211.4	2.1486	2.1044	2.05858
211.6	2.15109	2.10549	2.06403
211.8	2.14612	2.10382	2.06646
212	2.15128	2.0987	2.06834
212.2	2.14967	2.10589	2.07096
212.4	2.15377	2.10906	2.06596
212.6	2.15044	2.10715	2.06796
212.8	2.15267	2.10401	2.06955
213	2.14992	2.10832	2.07332
213.2	2.15649	2.11055	2.06816
213.4	2.15705	2.10524	2.07064
213.6	2.15713	2.11167	2.07056
213.8	2.15279	2.10841	2.07085
214	2.15494	2.10576	2.07095
214.2	2.15402	2.11078	2.07835
214.4	2.15576	2.10775	2.07286
214.6	2.15734	2.10628	2.07369
214.8	2.15671	2.11691	2.07177
215	2.16304	2.11459	2.07576
215.2	2.15812	2.11476	2.07284
215.4	2.15837	2.10988	2.08009
215.6	2.16146	2.11424	2.07459
215.8	2.16053	2.11536	2.07436
216	2.16143	2.11472	2.07595
216.2	2.162	2.11578	2.08181
216.4	2.16076	2.11014	2.08023
216.6	2.16827	2.11929	2.07489
216.8	2.16239	2.12132	2.07948
217	2.1653	2.11387	2.07782
217.2	2.16206	2.11562	2.07718
217.4	2.1632	2.12364	2.08126
217.6	2.16036	2.11894	2.08098
217.8	2.17072	2.12223	2.07844
218	2.16539	2.11911	2.07989
218.2	2.16218	2.12278	2.08112
218.4	2.16428	2.12001	2.0824
218.6	2.1677	2.11995	2.08229
218.8	2.16472	2.11579	2.08439
219	2.16694	2.11653	2.08643
219.2	2.17039	2.12375	2.08236
219.4	2.16987	2.12925	2.08576
219.6	2.17013	2.11768	2.08484
219.8	2.17351	2.11878	2.08905
220	2.16825	2.12939	2.08562
220.2	2.17232	2.1248	2.08598
220.4	2.17374	2.1236	2.08432
220.6	2.1758	2.11981	2.08648
220.8	2.17252	2.12113	2.09098
221	2.17294	2.12601	2.09002
221.2	2.17355	2.12887	2.0936
221.4	2.1739	2.12488	2.09089
221.6	2.17613	2.12325	2.08788
221.8	2.17898	2.12937	2.09212
222	2.1754	2.12912	2.0854
222.2	2.1751	2.12687	2.09419
222.4	2.1731	2.13104	2.09093
222.6	2.17481	2.1292	2.0872
222.8	2.17465	2.13277	2.09214
223	2.17529	2.13277	2.09274
223.2	2.17657	2.13177	2.09405
223.4	2.1722	2.13148	2.09827
223.6	2.17994	2.13688	2.09537
223.8	2.17988	2.13424	2.09568
224	2.18065	2.13296	2.09997
224.2	2.17547	2.13335	2.09204
224.4	2.1799	2.134	2.09774
224.6	2.18205	2.13598	2.09814
224.8	2.1814	2.13395	2.09488
225	2.18268	2.13324	2.09616
225.2	2.18363	2.13675	2.09443
225.4	2.18316	2.13849	2.10361
225.6	2.18205	2.14051	2.10112
225.8	2.18407	2.13544	2.10298
226	2.18215	2.13906	2.10141
226.2	2.18326	2.14162	2.1012
226.4	2.18653	2.13917	2.10065
226.6	2.18642	2.13726	2.09881
226.8	2.18706	2.1423	2.09969
227	2.19142	2.14214	2.10464
227.2	2.18663	2.14312	2.0996
227.4	2.19005	2.14064	2.10724
227.6	2.18569	2.13675	2.10297
227.8	2.19021	2.14639	2.10385
228	2.1849	2.14623	2.10384
228.2	2.19225	2.14508	2.10227
228.4	2.19248	2.1437	2.10687
228.6	2.19045	2.14668	2.10291
228.8	2.19383	2.1467	2.1072
229	2.19482	2.14451	2.10675
229.2	2.18859	2.14372	2.10778
229.4	2.19311	2.1455	2.10902
229.6	2.19475	2.14682	2.1037
229.8	2.19494	2.14244	2.10413
230	2.19423	2.14872	2.11169
230.2	2.19695	2.14795	2.11477
230.4	2.19943	2.14688	2.10994
230.6	2.20033	2.15262	2.11501
230.8	2.19401	2.1402	2.10733
231	2.19339	2.14297	2.11335
231.2	2.19579	2.15328	2.10729
231.4	2.19928	2.15398	2.11308
231.6	2.1998	2.1465	2.11016
231.8	2.19999	2.15488	2.1146
232	2.2027	2.15025	2.11668
232.2	2.20114	2.1536	2.11661
232.4	2.20089	2.15801	2.11251
232.6	2.2041	2.15148	2.11652
232.8	2.19753	2.15242	2.1177
233	2.20221	2.15682	2.118
233.2	2.20372	2.15986	2.11116
233.4	2.20209	2.15191	2.11402
233.6	2.20331	2.1561	2.11635
233.8	2.20197	2.15929	2.11645
234	2.20066	2.15534	2.12041
234.2	2.20483	2.15534	2.1168
234.4	2.20464	2.15433	2.12282
234.6	2.20413	2.15974	2.1217
234.8	2.20487	2.15707	2.12323
235	2.2054	2.1634	2.12082
235.2	2.20702	2.15535	2.12311
235.4	2.20464	2.15296	2.12222
235.6	2.20134	2.16138	2.11864
235.8	2.20344	2.16792	2.11982
236	2.20914	2.15929	2.11902
236.2	2.20472	2.16132	2.12411
236.4	2.21047	2.16169	2.12224
236.6	2.20502	2.16176	2.12329
236.8	2.21008	2.16688	2.12417
237	2.20833	2.16365	2.12664
237.2	2.21037	2.15695	2.12155
237.4	2.21477	2.16695	2.12478
237.6	2.21218	2.16442	2.12365
237.8	2.21261	2.15728	2.12803
238	2.20862	2.16373	2.12465
238.2	2.21455	2.17233	2.12485
238.4	2.2111	2.16306	2.1292
238.6	2.21134	2.16605	2.1265
238.8	2.21408	2.1686	2.13226
239	2.21419	2.1644	2.12928
239.2	2.21769	2.16992	2.12995
239.4	2.21087	2.16839	2.12935
239.6	2.21401	2.16597	2.12957
239.8	2.21338	2.16765	2.15317
240	2.24433	2.19513	2.14816
240.2	2.23875	2.19317	2.14763
240.4	2.24375	2.19291	2.15047
240.6	2.24702	2.19039	2.15092
240.8	2.24605	2.19504	2.15492
241	2.24701	2.19535	2.15662
241.2	2.24266	2.19646	2.15291
241.4	2.24414	2.18949	2.14952
241.6	2.2418	2.18635	2.14917
241.8	2.24459	2.19428	2.1546
242	2.23727	2.19884	2.1551
242.2	2.23997	2.19361	2.14996
242.4	2.24119	2.19341	2.1516
242.6	2.24465	2.19563	2.15483
242.8	2.24119	2.1952	2.15139
243	2.23903	2.19457	2.14781
243.2	2.24415	2.19643	2.15149
243.4	2.23826	2.19211	2.14968
243.6	2.2358	2.18995	2.15144
243.8	2.24158	2.18946	2.14938
244	2.23872	2.18502	2.1492
244.2	2.2392	2.18475	2.14908
244.4	2.23753	2.19356	2.14842
244.6	2.23755	2.19565	2.14618
244.8	2.24239	2.18803	2.15001
245	2.24217	2.18268	2.15082
245.2	2.23711	2.19166	2.14913
245.4	2.23837	2.18819	2.14476
245.6	2.23666	2.187	2.14577
245.8	2.23433	2.18225	2.14772
246	2.23456	2.18341	2.14657
246.2	2.24019	2.18991	2.14285
246.4	2.23334	2.19084	2.14671
246.6	2.23612	2.18069	2.14432
246.8	2.23773	2.18785	2.14052
247	2.23925	2.18942	2.1465
247.2	2.2338	2.18786	2.14204
247.4	2.23699	2.18106	2.14291
247.6	2.23691	2.18276	2.14709
247.8	2.23507	2.18815	2.14542
248	2.23437	2.18623	2.1441
248.2	2.23444	2.18509	2.14649
248.4	2.23371	2.18497	2.1428
248.6	2.23246	2.17924	2.14458
248.8	2.23632	2.18866	2.14582
249	2.2406	2.18657	2.14545
249.2	2.23437	2.18473	2.14497
249.4	2.23584	2.18307	2.14056
249.6	2.23207	2.18782	2.14202
249.8	2.23515	2.18619	2.14357
250	2.23413	2.18183	2.14028
250.2	2.23683	2.18382	2.13887
250.4	2.2336	2.18786	2.14305
250.6	2.23249	2.18553	2.14245
250.8	2.23197	2.18402	2.14275
251	2.23413	2.1875	2.13925
251.2	2.23054	2.18167	2.13546
251.4	2.23235	2.18602	2.14152
251.6	2.23189	2.18342	2.14126
251.8	2.23221	2.17873	2.14393
252	2.23108	2.18699	2.14272
252.2	2.22979	2.18771	2.14332
252.4	2.23062	2.18102	2.14497
252.6	2.2325	2.18207	2.14262
252.8	2.22939	2.18148	2.13875
253	2.23011	2.1816	2.14415
253.2	2.23183	2.18004	2.14522
253.4	2.22658	2.1811	2.13848
253.6	2.23312	2.17626	2.14245
253.8	2.23053	2.18461	2.14321
254	2.22868	2.18486	2.13778
254.2	2.23077	2.18422	2.13664
254.4	2.23285	2.17898	2.13897
254.6	2.22993	2.18665	2.13639
254.8	2.22801	2.18264	2.13696
255	2.23372	2.18332	2.13823
255.2	2.22927	2.18346	2.13833
255.4	2.22791	2.18181	2.14053
255.6	2.23013	2.1825	2.13725
255.8	2.22883	2.18561	2.1382
256	2.22837	2.17546	2.13749
256.2	2.23059	2.17564	2.13611
256.4	2.22479	2.19031	2.13581
256.6	2.22901	2.18102	2.1399
256.8	2.22717	2.18152	2.13831
257	2.22443	2.17741	2.13549
257.2	2.22869	2.17739	2.13195
257.4	2.22371	2.18316	2.13788
257.6	2.22743	2.17806	2.13286
257.8	2.22787	2.18473	2.13525
258	2.22971	2.17613	2.13853
258.2	2.22501	2.18369	2.13865
258.4	2.22218	2.18359	2.1381
258.6	2.22572	2.1797	2.12939
258.8	2.22458	2.17527	2.1358
259	2.2264	2.17873	2.13506
259.2	2.22801	2.17881	2.13884
259.4	2.22743	2.17586	2.1371
259.6	2.22996	2.17945	2.13681
259.8	2.22373	2.1784	2.13248
260	2.22548	2.17601	2.13269
260.2	2.22484	2.17844	2.13715
260.4	2.22588	2.1813	2.13539
260.6	2.22433	2.17656	2.13261
260.8	2.22621	2.18065	2.13574
261	2.22482	2.17453	2.13573
261.2	2.22405	2.1779	2.13583
261.4	2.22365	2.18262	2.1297
261.6	2.22675	2.1797	2.13537
261.8	2.22809	2.18165	2.13164
262	2.22249	2.18034	2.13152
262.2	2.2261	2.17285	2.13156
262.4	2.22095	2.17748	2.13148
262.6	2.22876	2.18365	2.13705
262.8	2.22159	2.18307	2.13374
263	2.22436	2.17417	2.13341
263.2	2.22545	2.17842	2.13359
263.4	2.22364	2.17864	2.13252
263.6	2.22016	2.17434	2.13409
263.8	2.22657	2.17584	2.13691
264	2.22944	2.17625	2.13635
264.2	2.2223	2.17999	2.1376
264.4	2.222	2.17742	2.13201
264.6	2.22263	2.17772	2.13421
264.8	2.226	2.17568	2.12977
265	2.22123	2.17455	2.13401
265.2	2.22591	2.17968	2.13655
265.4	2.21929	2.17834	2.13398
265.6	2.22512	2.17643	2.13303
265.8	2.22688	2.17573	2.13208
266	2.22364	2.18053	2.13221
266.2	2.22122	2.17257	2.13316
266.4	2.22342	2.17497	2.1355
266.6	2.22072	2.17609	2.12786
266.8	2.22017	2.17547	2.12993
267	2.22409	2.17447	2.13341
267.2	2.22491	2.17517	2.13374
267.4	2.22672	2.17319	2.13265
267.6	2.22302	2.17623	2.12936
267.8	2.22085	2.18012	2.13117
268	2.2232	2.17171	2.13247
268.2	2.22435	2.16725	2.12832
268.4	2.22852	2.17208	2.12819
268.6	2.22095	2.18154	2.1325
268.8	2.21893	2.17274	2.12745
269	2.22214	2.17446	2.13098
269.2	2.22082	2.17331	2.1316
269.4	2.22265	2.17968	2.12981
269.6	2.22238	2.18108	2.13044
269.8	2.22224	2.17764	2.13236
270	2.22128	2.17176	2.13128
270.2	2.22089	2.17543	2.12852
270.4	2.21862	2.17656	2.13307
270.6	2.21854	2.1737	2.13194
270.8	2.22588	2.17675	2.13225
271	2.22055	2.17501	2.1324
271.2	2.22208	2.17513	2.12964
271.4	2.22173	2.17349	2.12891
271.6	2.21905	2.1719	2.12966
271.8	2.21902	2.17137	2.12862
272	2.22479	2.17598	2.13385
272.2	2.21845	2.17507	2.12961
272.4	2.21679	2.17304	2.13185
272.6	2.22054	2.16958	2.12677
272.8	2.22176	2.17929	2.12629
273	2.21999	2.17375	2.13478
273.2	2.21501	2.17122	2.12897
273.4	2.22194	2.17588	2.13175
273.6	2.221	2.17925	2.12676
273.8	2.21641	2.1758	2.12621
274	2.21692	2.17834	2.13087
274.2	2.21946	2.17213	2.12344
274.4	2.22199	2.16992	2.1258
274.6	2.22026	2.17354	2.12962
274.8	2.21413	2.17594	2.12546
275	2.21641	2.17363	2.13046
275.2	2.21607	2.17327	2.12459
275.4	2.21714	2.17578	2.12864
275.6	2.21751	2.17184	2.12801
275.8	2.22099	2.1738	2.12742
276	2.21779	2.17155	2.12666
276.2	2.21727	2.17005	2.1204
276.4	2.21454	2.17665	2.12957
276.6	2.21603	2.17207	2.1309
276.8	2.21394	2.17225	2.13015
277	2.2189	2.17301	2.12852
277.2	2.22151	2.17437	2.12504
277.4	2.21483	2.17635	2.12737
277.6	2.21765	2.16524	2.13084
277.8	2.21674	2.17238	2.12664
278	2.21716	2.17214	2.12595
278.2	2.21703	2.17588	2.12412
278.4	2.21833	2.17355	2.12842
278.6	2.22005	2.17021	2.125
278.8	2.21652	2.17263	2.12774
279	2.21385	2.17442	2.12671
279.2	2.2175	2.17681	2.12795
279.4	2.21887	2.16918	2.12422
279.6	2.21927	2.16905	2.12669
279.8	2.22007	2.17697	2.12253
280	2.21431	2.17063	2.12676
280.2	2.21416	2.17537	2.1269
280.4	2.21617	2.16966	2.12662
280.6	2.2217	2.16886	2.12481
280.8	2.21761	2.17297	2.12621
281	2.21399	2.17093	2.12715
281.2	2.21686	2.16994	2.12657
281.4	2.21913	2.17013	2.12604
281.6	2.21652	2.17736	2.12348
281.8	2.21731	2.17034	2.12855
282	2.21792	2.17249	2.12402
282.2	2.21199	2.17197	2.12212
282.4	2.21527	2.17031	2.12845
282.6	2.21401	2.17284	2.12858
282.8	2.21643	2.17293	2.12145
283	2.21814	2.16906	2.12109
283.2	2.21919	2.17033	2.12956
283.4	2.21443	2.1776	2.1273
283.6	2.21761	2.17067	2.12252
283.8	2.2168	2.16869	2.12519
284	2.2131	2.16743	2.12184
284.2	2.21634	2.17673	2.12777
284.4	2.21407	2.17197	2.12174
284.6	2.2172	2.17277	2.1264
284.8	2.21604	2.17103	2.12127
285	2.21324	2.16593	2.12109
285.2	2.22153	2.17513	2.12305
285.4	2.21541	2.16954	2.12522
285.6	2.2132	2.16581	2.12187
285.8	2.2155	2.16283	2.11863
286	2.21419	2.17815	2.12005
286.2	2.21448	2.16952	2.12091
286.4	2.2111	2.17156	2.12154
286.6	2.21264	2.17184	2.12195
286.8	2.21686	2.17247	2.12008
287	2.21541	2.16976	2.1198
287.2	2.21522	2.16661	2.11836
287.4	2.21191	2.1715	2.12265
287.6	2.21672	2.16887	2.11937
287.8	2.2188	2.17046	2.12343
288	2.21217	2.17243	2.12479
288.2	2.21547	2.16766	2.12172
288.4	2.21787	2.17007	2.12226
288.6	2.21374	2.17554	2.12063
288.8	2.2154	2.16881	2.12085
289	2.21124	2.17284	2.11775
289.2	2.21597	2.16693	2.12346
289.4	2.21378	2.16746	2.12125
289.6	2.21301	2.17175	2.11619
289.8	2.21792	2.17311	2.12175
290	2.2207	2.16641	2.11692
290.2	2.2104	2.16669	2.12348
290.4	2.21494	2.17043	2.12606
290.6	2.20883	2.16747	2.12123
290.8	2.21726	2.16599	2.12459
291	2.21634	2.16916	2.12378
291.2	2.20938	2.17038	2.12476
291.4	2.21664	2.16977	2.12258
291.6	2.21468	2.17453	2.122
291.8	2.21344	2.1648	2.1187
292	2.21387	2.16694	2.12411
292.2	2.21305	2.17453	2.11882
292.4	2.2111	2.17498	2.11982
292.6	2.21275	2.16531	2.11918
292.8	2.21785	2.16909	2.11968
293	2.21389	2.16891	2.12392
293.2	2.20864	2.16635	2.12524
293.4	2.21054	2.16991	2.12169
293.6	2.21303	2.1671	2.11857
293.8	2.21247	2.17222	2.12212
294	2.21464	2.17015	2.11998
294.2	2.21473	2.16884	2.12501
294.4	2.21356	2.16713	2.11698
294.6	2.21249	2.17169	2.1181
294.8	2.21045	2.17157	2.12052
295	2.21101	2.1691	2.11994
295.2	2.21375	2.16548	2.11597
295.4	2.21172	2.17395	2.12361
295.6	2.21314	2.16876	2.118
295.8	2.21406	2.16594	2.12143
296	2.21394	2.1726	2.12107
296.2	2.21034	2.16857	2.11999
296.4	2.21112	2.16515	2.11954
296.6	2.21354	2.17153	2.12111
296.8	2.21398	2.17259	2.12004
297	2.21249	2.16804	2.11732
297.2	2.21147	2.16838	2.12081
297.4	2.21003	2.17565	2.11832
297.6	2.21084	2.16652	2.12278
297.8	2.21251	2.16667	2.11861
298	2.2123	2.16942	2.11974
298.2	2.21066	2.16803	2.12488
298.4	2.21292	2.1658	2.11795
298.6	2.20934	2.16498	2.1201
298.8	2.21244	2.16469	2.11785
299	2.21163	2.16932	2.11643
299.2	2.21097	2.1684	2.12
299.4	2.2065	2.16417	2.11659
299.6	2.21066	2.16293	2.11924
299.8	2.2092	2.169	2.11573
300	2.21226	2.16701	2.12167
300.2	2.21094	2.1618	2.11771
300.4	2.2133	2.16592	2.11337
300.6	2.21111	2.16986	2.1157
300.8	2.21283	2.17226	2.11793
301	2.20929	2.16929	2.11496
301.2	2.21608	2.16658	2.11503
301.4	2.21199	2.16665	2.12167
301.6	2.21458	2.16993	2.11293
301.8	2.2145	2.16695	2.11669
302	2.21093	2.16648	2.11549
302.2	2.2118	2.16586	2.11628
302.4	2.21385	2.16605	2.11942
302.6	2.21274	2.1696	2.1199
302.8	2.20994	2.16606	2.11513
303	2.20782	2.16382	2.11968
303.2	2.21142	2.16311	2.12086
303.4	2.21283	2.1625	2.11422
303.6	2.20744	2.16979	2.11846
303.8	2.20744	2.16155	2.11727
304	2.21167	2.16561	2.11736
304.2	2.20937	2.16968	2.11359
304.4	2.21345	2.16326	2.12048
304.6	2.2108	2.16575	2.11132
304.8	2.21151	2.16868	2.1148
305	2.21287	2.16797	2.11444
305.2	2.21054	2.16746	2.11605
305.4	2.21091	2.16873	2.11693
305.6	2.21292	2.17079	2.11294
305.8	2.20983	2.16506	2.11262
306	2.21282	2.17492	2.11717
306.2	2.20962	2.17015	2.11382
306.4	2.21237	2.16702	2.11893
306.6	2.21137	2.16977	2.11446
306.8	2.20732	2.16961	2.11347
307	2.20929	2.16565	2.11833
307.2	2.21142	2.16554	2.12008
307.4	2.20929	2.16811	2.1123
307.6	2.2136	2.16771	2.11352
307.8	2.2082	2.16428	2.12079
308	2.20726	2.16751	2.11808
308.2	2.20761	2.15994	2.11326
308.4	2.21076	2.1675	2.11307
308.6	2.20502	2.17352	2.11684
308.8	2.20952	2.1634	2.12002
309	2.21192	2.16283	2.11156
309.2	2.2094	2.17071	2.11485
309.4	2.21271	2.16335	2.11423
309.6	2.20953	2.16401	2.11582
309.8	2.20768	2.16219	2.11729
310	2.21141	2.16839	2.1171
310.2	2.21321	2.16737	2.11586
310.4	2.20564	2.16902	2.1162
310.6	2.20572	2.16962	2.11746
310.8	2.20723	2.16326	2.11822
311	2.21014	2.1631	2.11816
311.2	2.20817	2.16534	2.11427
311.4	2.21037	2.15904	2.11409
311.6	2.20996	2.16474	2.11584
311.8	2.20716	2.16681	2.11245
312	2.21096	2.16213	2.11548
312.2	2.20646	2.16913	2.11376
312.4	2.20987	2.16581	2.11787
312.6	2.2068	2.16366	2.11276
312.8	2.20726	2.16532	2.11787
313	2.20538	2.16635	2.11182
313.2	2.20824	2.15923	2.11761
313.4	2.21101	2.16329	2.113
313.6	2.20912	2.16478	2.11192
313.8	2.20925	2.16635	2.11231
314	2.20595	2.1636	2.11283
314.2	2.20902	2.16867	2.1162
314.4	2.21019	2.16429	2.11445
314.6	2.20739	2.16362	2.1141
314.8	2.20726	2.16722	2.1143
315	2.2035	2.16569	2.11272
315.2	2.20896	2.16567	2.10953
315.4	2.20431	2.16754	2.11401
315.6	2.20945	2.16779	2.11308
315.8	2.20699	2.1613	2.10934
316	2.20592	2.16534	2.11332
316.2	2.21073	2.1648	2.11609
316.4	2.20887	2.16626	2.11539
316.6	2.21088	2.16646	2.1135
316.8	2.20456	2.16532	2.11474
317	2.21267	2.16063	2.11398
317.2	2.20961	2.16848	2.11265
317.4	2.20665	2.16965	2.11204
317.6	2.20893	2.16527	2.11494
317.8	2.20786	2.1613	2.1161
318	2.20433	2.16813	2.11187
318.2	2.20269	2.16915	2.11068
318.4	2.21016	2.16456	2.11321
318.6	2.20638	2.16189	2.1116
318.8	2.21242	2.16702	2.11333
319	2.20839	2.16127	2.1153
319.2	2.20964	2.16856	2.11241
319.4	2.20452	2.16055	2.11454
319.6	2.20979	2.16651	2.11065
319.8	2.21128	2.1694	2.11104
320	2.2074	2.16913	2.1146
320.2	2.20364	2.16263	2.11434
320.4	2.20859	2.16352	2.1191
320.6	2.20942	2.1671	2.11103
320.8	2.20894	2.16436	2.11292
321	2.20646	2.16872	2.11443
321.2	2.20913	2.16514	2.10953
321.4	2.20656	2.16344	2.11018
321.6	2.20358	2.16673	2.1143
321.8	2.20541	2.16898	2.11069
322	2.20353	2.16058	2.10956
322.2	2.20616	2.15452	2.11228
322.4	2.20779	2.16731	2.11361
322.6	2.20785	2.16696	2.10957
322.8	2.20674	2.16343	2.11072
323	2.20446	2.16367	2.11445
323.2	2.20793	2.16925	2.11442
323.4	2.2059	2.16226	2.11001
323.6	2.20769	2.16647	2.11208
323.8	2.20658	2.1586	2.11423
324	2.2066	2.16537	2.11461
324.2	2.20676	2.16137	2.10924
324.4	2.20581	2.16682	2.10904
324.6	2.20313	2.16463	2.10595
324.8	2.20476	2.16211	2.11081
325	2.20832	2.16793	2.10702
325.2	2.20856	2.16065	2.11387
325.4	2.20783	2.16191	2.10705
325.6	2.20482	2.1617	2.10789
325.8	2.20622	2.16349	2.11338
326	2.20293	2.16575	2.11242
326.2	2.20737	2.16752	2.11058
326.4	2.2064	2.16212	2.11083
326.6	2.21047	2.16378	2.10622
326.8	2.20837	2.16617	2.11334
327	2.20536	2.16077	2.11318
327.2	2.20722	2.16103	2.10911
327.4	2.20624	2.16037	2.11663
327.6	2.20112	2.16761	2.10958
327.8	2.21127	2.17014	2.111
328	2.2098	2.16642	2.11148
328.2	2.20602	2.16599	2.10738
328.4	2.20125	2.16131	2.11023
328.6	2.2081	2.16349	2.11108
328.8	2.20564	2.16444	2.1135
329	2.20395	2.16256	2.11038
329.2	2.20625	2.15756	2.10959
329.4	2.20331	2.16536	2.10815
329.6	2.2092	2.16507	2.11135
329.8	2.20603	2.1601	2.11329
330	2.20795	2.16407	2.10923
330.2	2.20536	2.16716	2.1082
330.4	2.20618	2.16491	2.1081
330.6	2.20659	2.16158	2.11162
330.8	2.20661	2.16353	2.10838
331	2.20605	2.16137	2.10652
331.2	2.20698	2.16887	2.10912
331.4	2.20349	2.16369	2.10907
331.6	2.20566	2.1607	2.10527
331.8	2.20584	2.16274	2.11198
332	2.20914	2.1657	2.11062
332.2	2.20691	2.15983	2.11046
332.4	2.20844	2.1643	2.10642
332.6	2.2065	2.16038	2.1044
332.8	2.20533	2.16366	2.10501
333	2.20827	2.16732	2.10626
333.2	2.20436	2.16375	2.10997
333.4	2.20352	2.16324	2.10789
333.6	2.20201	2.16274	2.10836
333.8	2.20296	2.16594	2.11081
334	2.20381	2.16184	2.11133
334.2	2.20491	2.16094	2.11083
334.4	2.20568	2.16354	2.10937
334.6	2.2032	2.16541	2.10731
334.8	2.20707	2.15913	2.10857
335	2.2056	2.1636	2.11305
335.2	2.20847	2.15836	2.10874
335.4	2.20653	2.16326	2.10662
335.6	2.20444	2.16546	2.10578
335.8	2.20099	2.15427	2.10952
336	2.20009	2.161	2.10971
336.2	2.20066	2.15965	2.10986
336.4	2.19914	2.16873	2.10797
336.6	2.20129	2.16236	2.10689
336.8	2.20001	2.16228	2.10609
337	2.20335	2.16508	2.10671
337.2	2.20232	2.16096	2.11033
337.4	2.20396	2.16443	2.10537
337.6	2.19991	2.16686	2.10702
337.8	2.20382	2.16125	2.1032
338	2.20396	2.16625	2.1106
338.2	2.20646	2.1602	2.11119
338.4	2.21015	2.15922	2.10748
338.6	2.20571	2.16602	2.10675
338.8	2.20247	2.16651	2.10573
339	2.20038	2.16406	2.10743
339.2	2.20536	2.1665	2.10991
339.4	2.20527	2.16285	2.10784
339.6	2.20921	2.15875	2.10568
339.8	2.20465	2.16131	2.10709
340	2.20624	2.16164	2.10513
340.2	2.20395	2.16447	2.11072
340.4	2.20814	2.16012	2.10901
340.6	2.20858	2.16281	2.10347
340.8	2.20331	2.16131	2.10955
341	2.20137	2.16031	2.10598
341.2	2.20159	2.16138	2.10756
341.4	2.19932	2.16176	2.1095
341.6	2.20379	2.1621	2.10346
341.8	2.20329	2.16065	2.10697
342	2.20775	2.16553	2.10776
342.2	2.20461	2.16347	2.10006
342.4	2.20401	2.16259	2.10703
342.6	2.20316	2.16206	2.10991
342.8	2.20132	2.16081	2.10258
343	2.20567	2.1593	2.1044
343.2	2.19915	2.16515	2.10714
343.4	2.20091	2.16046	2.10488
343.6	2.20208	2.1622	2.10932
343.8	2.20489	2.16295	2.10646
344	2.20209	2.16262	2.10461
344.2	2.2055	2.16109	2.10837
344.4	2.20563	2.16119	2.10652
344.6	2.20266	2.16291	2.108
344.8	2.20257	2.16229	2.10498
345	2.19935	2.16515	2.10694
345.2	2.20248	2.16692	2.10632
345.4	2.20664	2.16206	2.10908
345.6	2.20306	2.16311	2.10439
345.8	2.20647	2.16405	2.10418
346	2.20144	2.16611	2.10526
346.2	2.20203	2.16458	2.10578
346.4	2.20595	2.15969	2.10167
346.6	2.20233	2.1588	2.1051
346.8	2.20223	2.17082	2.10762
347	2.20723	2.16328	2.10259
347.2	2.2092	2.15857	2.10952
347.4	2.2029	2.16677	2.10312
347.6	2.2028	2.16619	2.1059
347.8	2.20315	2.16153	2.10468
348	2.20283	2.1605	2.10444
348.2	2.20019	2.16058	2.10848
348.4	2.20544	2.15876	2.10497
348.6	2.20352	2.16559	2.10514
348.8	2.20264	2.16048	2.10505
349	2.20245	2.15752	2.10573
349.2	2.20087	2.16154	2.10039
349.4	2.20331	2.16544	2.10273
349.6	2.20025	2.16728	2.10481
349.8	2.20602	2.16199	2.10519
350	2.19799	2.16364	2.10506
350.2	2.19878	2.16593	2.10548
350.4	2.20365	2.16223	2.10643
350.6	2.20684	2.16578	2.10473
350.8	2.20503	2.1601	2.10186
351	2.20738	2.16652	2.1073
351.2	2.20521	2.16336	2.1063
351.4	2.20515	2.16077	2.10407
351.6	2.20337	2.15727	2.10701
351.8	2.20179	2.16736	2.10185
352	2.20242	2.16933	2.10717
352.2	2.19811	2.16104	2.10384
352.4	2.20541	2.16226	2.10713
352.6	2.20397	2.16506	2.10007
352.8	2.20191	2.16	2.1029
353	2.20178	2.16292	2.10183
353.2	2.20276	2.16356	2.10737
353.4	2.20475	2.16061	2.1013
353.6	2.20202	2.16354	2.10245
353.8	2.20139	2.16995	2.10532
354	2.20312	2.16215	2.09932
354.2	2.20227	2.16152	2.10202
354.4	2.20485	2.15927	2.09793
354.6	2.20041	2.16595	2.10286
354.8	2.20639	2.16288	2.10397
355	2.20293	2.15991	2.10184
355.2	2.19868	2.15786	2.09972
355.4	2.20218	2.16149	2.10061
355.6	2.20038	2.16713	2.10779
355.8	2.20369	2.15965	2.09993
356	2.20316	2.16271	2.10181
356.2	2.19969	2.16141	2.10047
356.4	2.19668	2.16642	2.10132
356.6	2.19804	2.15775	2.10573
356.8	2.20011	2.15876	2.10094
357	2.20442	2.16305	2.09723
357.2	2.19961	2.16381	2.10227
357.4	2.20083	2.16199	2.09938
357.6	2.20402	2.16066	2.10232
357.8	2.20251	2.15608	2.09803
358	2.19999	2.16328	2.09867
358.2	2.19981	2.16135	2.10353
358.4	2.20254	2.16913	2.10188
358.6	2.20076	2.16183	2.09883
358.8	2.20058	2.16481	2.1043
359	2.19852	2.16246	2.09829
359.2	2.19909	2.15929	2.10078
359.4	2.20332	2.16042	2.10109
359.6	2.19889	2.16324	2.10357
359.8	2.19856	2.16247	2.10286
360	2.19869	2.16072	2.10152
360.2	2.20124	2.16148	2.105
360.4	2.20085	2.16189	2.10055
360.6	2.1983	2.16162	2.10339
360.8	2.20262	2.16428	2.10472
361	2.20549	2.16165	2.1051
361.2	2.20295	2.16201	2.10592
361.4	2.20147	2.16103	2.09912
361.6	2.20135	2.15496	2.10415
361.8	2.20177	2.16313	2.10258
362	2.20183	2.15872	2.09844
362.2	2.19704	2.16177	2.09998
362.4	2.19923	2.16301	2.10012
362.6	2.19895	2.16213	2.10198
362.8	2.20179	2.16248	2.10228
363	2.2025	2.15872	2.10219
363.2	2.20023	2.16727	2.10114
363.4	2.19894	2.15643	2.10038
363.6	2.20263	2.15499	2.09999
363.8	2.19969	2.16741	2.10357
364	2.19478	2.16634	2.09944
364.2	2.19873	2.15574	2.10349
364.4	2.20713	2.15917	2.09916
364.6	2.20169	2.15576	2.10004
364.8	2.19652	2.15614	2.09945
365	2.20235	2.16544	2.10362
365.2	2.19704	2.16238	2.10388
365.4	2.20056	2.15837	2.09855
365.6	2.19976	2.15862	2.09815
365.8	2.19955	2.16438	2.09947
366	2.19971	2.15727	2.10142
366.2	2.19848	2.15903	2.10133
366.4	2.19932	2.15381	2.09634
366.6	2.19668	2.15969	2.10046
366.8	2.20012	2.15901	2.0971
367	2.20284	2.16201	2.10225
367.2	2.19878	2.15839	2.10117
367.4	2.19822	2.16237	2.1012
367.6	2.19643	2.16448	2.0993
367.8	2.20235	2.16073	2.10377
368	2.20166	2.1534	2.10327
368.2	2.1995	2.16224	2.09903
368.4	2.19901	2.1691	2.10023
368.6	2.20101	2.15663	2.0991
368.8	2.19756	2.16011	2.10097
369	2.20354	2.15629	2.09563
369.2	2.19846	2.15849	2.10516
369.4	2.19795	2.15676	2.10205
369.6	2.20243	2.16233	2.1007
369.8	2.20414	2.16149	2.10526
370	2.19767	2.15957	2.09795
370.2	2.19767	2.16214	2.0997
370.4	2.19817	2.15788	2.10032
370.6	2.19376	2.15923	2.09827
370.8	2.19728	2.16113	2.09802
371	2.19881	2.16092	2.09783
371.2	2.19786	2.1623	2.10169
371.4	2.2008	2.16008	2.10115
371.6	2.19975	2.16038	2.10208
371.8	2.19852	2.1615	2.10417
372	2.19804	2.16119	2.10001
372.2	2.19791	2.16112	2.10302
372.4	2.20098	2.15743	2.10248
372.6	2.197	2.16189	2.09952
372.8	2.1943	2.16025	2.10409
373	2.20125	2.15832	2.10185
373.2	2.19827	2.15435	2.10045
373.4	2.19931	2.16215	2.09786
373.6	2.19731	2.15731	2.09775
373.8	2.20152	2.15415	2.09508
374	2.19993	2.15696	2.10248
374.2	2.20122	2.1549	2.10214
374.4	2.20092	2.16113	2.09675
374.6	2.19954	2.16021	2.1013
374.8	2.19681	2.15523	2.10043
375	2.19598	2.15492	2.09707
375.2	2.19598	2.16192	2.09901
375.4	2.1955	2.15957	2.09721
375.6	2.19828	2.15908	2.09815
375.8	2.20002	2.1586	2.1014
376	2.19532	2.15799	2.09486
376.2	2.1974	2.15876	2.10052
376.4	2.19625	2.16047	2.10415
376.6	2.19759	2.1577	2.09414
376.8	2.20025	2.16069	2.10048
377	2.20038	2.16344	2.09709
377.2	2.19926	2.16203	2.09604
377.4	2.1965	2.15564	2.09484
377.6	2.19873	2.15652	2.10081
377.8	2.19878	2.16485	2.09902
378	2.19515	2.15651	2.1004
378.2	2.19669	2.1594	2.10015
378.4	2.19697	2.15895	2.09447
378.6	2.19687	2.15922	2.09754
378.8	2.20113	2.16005	2.09834
379	2.19611	2.15667	2.09659
379.2	2.19724	2.15612	2.10155
379.4	2.2034	2.16055	2.09719
379.6	2.20038	2.16594	2.09889
379.8	2.19851	2.1621	2.09526
380	2.20004	2.15341	2.09689
380.2	2.19831	2.1603	2.09525
380.4	2.20099	2.16242	2.09876
380.6	2.19496	2.15843	2.09688
380.8	2.19847	2.16081	2.09806
381	2.19806	2.1589	2.09447
381.2	2.19548	2.15625	2.09766
381.4	2.19796	2.16685	2.10029
381.6	2.19788	2.15908	2.09952
381.8	2.19703	2.15553	2.09162
382	2.19357	2.15996	2.09424
382.2	2.19536	2.16359	2.09404
382.4	2.19323	2.16202	2.09941
382.6	2.19386	2.15535	2.09895
382.8	2.19544	2.16202	2.09768
383	2.19838	2.15865	2.09982
383.2	2.19916	2.15643	2.10044
383.4	2.1993	2.15779	2.09951
383.6	2.19539	2.15756	2.09763
383.8	2.19925	2.15734	2.09434
384	2.19894	2.16125	2.09602
384.2	2.18926	2.15945	2.09641
384.4	2.1989	2.15235	2.09831
384.6	2.1976	2.16018	2.09935
384.8	2.19747	2.15916	2.09674
385	2.19635	2.15633	2.09487
385.2	2.19663	2.1584	2.10022
385.4	2.1981	2.15719	2.09508
385.6	2.19637	2.16142	2.09544
385.8	2.19383	2.16174	2.09696
386	2.19588	2.16272	2.09718
386.2	2.19469	2.15881	2.09361
386.4	2.19556	2.15727	2.09477
386.6	2.19603	2.16209	2.09501
386.8	2.19418	2.16014	2.09357
387	2.19782	2.15693	2.09517
387.2	2.19603	2.15686	2.09114
387.4	2.19587	2.15874	2.10078
387.6	2.20091	2.15801	2.0968
387.8	2.19639	2.15924	2.09589
388	2.20107	2.15555	2.09737
388.2	2.20127	2.16278	2.09779
388.4	2.19335	2.15929	2.09483
388.6	2.19833	2.14907	2.09676
388.8	2.1981	2.15851	2.09806
389	2.19819	2.15789	2.09315
389.2	2.19485	2.1643	2.09277
389.4	2.19524	2.15543	2.09606
389.6	2.19169	2.16107	2.0952
389.8	2.19784	2.15916	2.09173
390	2.20002	2.16429	2.09509
390.2	2.19433	2.1597	2.09521
390.4	2.19486	2.16255	2.0929
390.6	2.19429	2.15367	2.09582
390.8	2.20214	2.16512	2.0968
391	2.19333	2.16163	2.09676
391.2	2.19478	2.15597	2.09425
391.4	2.19144	2.15614	2.09469
391.6	2.19954	2.15811	2.09356
391.8	2.19709	2.16043	2.09445
392	2.19491	2.15849	2.09502
392.2	2.19409	2.15782	2.09307
392.4	2.19535	2.15321	2.09472
392.6	2.19688	2.16125	2.09399
392.8	2.19259	2.16206	2.09899
393	2.19459	2.15917	2.09441
393.2	2.1989	2.15681	2.09298
393.4	2.19381	2.15559	2.09632
393.6	2.19324	2.16159	2.09329
393.8	2.1948	2.15611	2.09118
394	2.19621	2.15728	2.09592
394.2	2.19489	2.15716	2.09055
394.4	2.19564	2.16041	2.09401
394.6	2.19311	2.16149	2.09899
394.8	2.19467	2.16003	2.09186
395	2.19593	2.15211	2.09437
395.2	2.19787	2.15811	2.0948
395.4	2.19174	2.1601	2.09692
395.6	2.19434	2.15535	2.09642
395.8	2.19601	2.15573	2.09221
396	2.19797	2.15424	2.09412
396.2	2.19482	2.15825	2.09904
396.4	2.19857	2.16398	2.09888
396.6	2.19301	2.156	2.09311
396.8	2.1903	2.15624	2.09169
397	2.19129	2.15684	2.09267
397.2	2.1933	2.16224	2.09683
397.4	2.19458	2.15863	2.09657
397.6	2.19782	2.15499	2.09537
397.8	2.19814	2.15965	2.09639
398	2.19453	2.16358	2.0953
398.2	2.1926	2.161	2.09373
398.4	2.19279	2.15558	2.09673
398.6	2.19468	2.15655	2.09643
398.8	2.19461	2.1591	2.09423
399	2.19197	2.16208	2.09974
399.2	2.19492	2.15749	2.09447
399.4	2.19749	2.15413	2.09211
399.6	2.19032	2.16046	2.0956
[truncated: 4,601 more rows]

[truncated: 10 more sheets: Figure 4d, Figure 4f, Figure 4g, Figure 4i, Figure 5a, Figure 5c, Figure 5e, Figure S7b, Figure S7c, Figure S10a]
